# Supplementary material for: Identification of candidate genes associated with resistance against race 0 of Colletotrichum lentis in Lens ervoides
Source: Sci Rep. 2022 Nov 2;12:18447. doi: 10.1038/s41598-022-23175-z (PMC9630317; doi:10.1038/s41598-022-23175-z)
Supplement: Supplementary file 1 — Supplementary Tables. [file 41598_2022_23175_MOESM1_ESM.xlsx]

## Sheet: Table S1
Supplemental Table S1: Genes differentially expressed between mock-inoculated and Colletotrichum lentis-inoculated plants of Lens ervoides RILs LR-66-524 and LR-66-528 (fold change larger > 2, Padj < 0.05)
Comparison	Gene ID	baseMean	log2FoldChange	lfcSE	stat	pvalue	padj
LR-66-524_24hpi_vs_mock	Lc38499	34.6299	-26.097	2.75512	-9.47219	2.74e-21	1.54e-17
LR-66-524_24hpi_vs_mock	Lc33114	54.544	17.021	1.86286	9.137	6.42e-20	1.8e-16
LR-66-524_24hpi_vs_mock	Lc29165	54.5358	-29.9997	3.56413	-8.41713	3.86e-17	7.22e-14
LR-66-524_24hpi_vs_mock	Lc29086	164.915	18.6079	2.24831	8.27639	1.27e-16	1.78e-13
LR-66-524_24hpi_vs_mock	Lc36742	205.001	17.0158	2.13251	7.97926	1.47e-15	1.65e-12
LR-66-524_24hpi_vs_mock	Lc01422	25.3375	-24.7263	3.47221	-7.12119	1.07e-12	1e-09
LR-66-524_24hpi_vs_mock	Lc12151	919.077	16.4969	2.36277	6.98203	2.91e-12	2.33e-09
LR-66-524_24hpi_vs_mock	Lc17767	52.1135	-22.4317	3.3972	-6.60301	4.03e-11	2.83e-08
LR-66-524_24hpi_vs_mock	Lc38425	79.3305	16.0975	2.4459	6.58142	4.66e-11	2.91e-08
LR-66-524_24hpi_vs_mock	Lc36668	181.218	17.991	2.76226	6.51312	7.36e-11	4.13e-08
LR-66-524_24hpi_vs_mock	Lc34036	3867.43	-7.94485	1.3222	-6.00882	1.87e-09	9.11e-07
LR-66-524_24hpi_vs_mock	Lc22114	2711.87	10.8081	1.8007	6.00219	1.95e-09	9.11e-07
LR-66-524_24hpi_vs_mock	Lc37039	36.1046	15.0976	2.55049	5.91948	3.23e-09	1.4e-06
LR-66-524_24hpi_vs_mock	Lc36288	103.976	4.13148	0.840193	4.9173	8.77e-07	0.000351984
LR-66-524_24hpi_vs_mock	Lc12479	2976.92	-4.71928	0.992747	-4.75376	2e-06	0.000747557
LR-66-524_24hpi_vs_mock	Lc33515	3112.2	-3.61339	0.771951	-4.68086	2.86e-06	0.00100273
LR-66-524_24hpi_vs_mock	Lc14719	94.9687	-3.08394	0.677183	-4.55407	5.26e-06	0.00156923
LR-66-524_24hpi_vs_mock	Lc32441	195.094	-2.90602	0.638378	-4.55219	5.31e-06	0.00156923
LR-66-524_24hpi_vs_mock	Lc36465	885.791	3.41039	0.746776	4.56682	4.95e-06	0.00156923
LR-66-524_24hpi_vs_mock	Lc33616	89.2975	-6.91564	1.53409	-4.50798	6.54e-06	0.00171894
LR-66-524_24hpi_vs_mock	Lc33844	522.043	-4.24116	0.943169	-4.49671	6.9e-06	0.00171894
LR-66-524_24hpi_vs_mock	Lc21797	42.3434	2.4166	0.538208	4.49009	7.12e-06	0.00171894
LR-66-524_24hpi_vs_mock	Lc26291	12.0683	6.24193	1.39223	4.48341	7.35e-06	0.00171894
LR-66-524_24hpi_vs_mock	Lc34186	53.5196	7.47297	1.65896	4.50461	6.65e-06	0.00171894
LR-66-524_24hpi_vs_mock	Lc19586	6761.99	-3.80545	0.856627	-4.44236	8.9e-06	0.00199875
LR-66-524_24hpi_vs_mock	Lc07306	151.899	-4.78406	1.07909	-4.43342	9.27e-06	0.00200337
LR-66-524_24hpi_vs_mock	Lc33536	142.062	-4.1699	0.946673	-4.4048	1.06e-05	0.00212372
LR-66-524_24hpi_vs_mock	Lc33535	889.452	-3.94686	0.895753	-4.40619	1.05e-05	0.00212372
LR-66-524_24hpi_vs_mock	Lc04266	135.303	-7.80656	1.79565	-4.3475	1.38e-05	0.00266664
LR-66-524_24hpi_vs_mock	Lc34477	1489.43	5.17424	1.20004	4.31172	1.62e-05	0.00293465
LR-66-524_24hpi_vs_mock	Lc33619	1132.3	7.28514	1.6884	4.31483	1.6e-05	0.00293465
LR-66-524_24hpi_vs_mock	Lc28045	117.198	-6.48498	1.51758	-4.27323	1.93e-05	0.00329207
LR-66-524_24hpi_vs_mock	Lc01753	1087.82	-4.99042	1.16808	-4.27233	1.93e-05	0.00329207
LR-66-524_24hpi_vs_mock	Lc36283	24.9596	7.47275	1.75298	4.26288	2.02e-05	0.00333338
LR-66-524_24hpi_vs_mock	Lc34254	222.5	-3.60772	0.849535	-4.2467	2.17e-05	0.00338953
LR-66-524_24hpi_vs_mock	Lc33247	916.96	-2.20484	0.519231	-4.24635	2.17e-05	0.00338953
LR-66-524_24hpi_vs_mock	Lc37907	826.211	-3.02496	0.71364	-4.23878	2.25e-05	0.00341117
LR-66-524_24hpi_vs_mock	Lc34587	113.313	1.66346	0.393525	4.22709	2.37e-05	0.00349872
LR-66-524_24hpi_vs_mock	Lc01620	1460.93	-4.49049	1.07326	-4.18397	2.86e-05	0.00402195
LR-66-524_24hpi_vs_mock	Lc36747	4033.15	-4.04388	0.965505	-4.18836	2.81e-05	0.00402195
LR-66-524_24hpi_vs_mock	Lc04586	48.0358	-8.75754	2.10192	-4.16644	3.09e-05	0.00404055
LR-66-524_24hpi_vs_mock	Lc22830	11.6634	-4.53827	1.08769	-4.17239	3.01e-05	0.00404055
LR-66-524_24hpi_vs_mock	Lc33129	173.973	-2.94563	0.709611	-4.15105	3.31e-05	0.00404055
LR-66-524_24hpi_vs_mock	Lc38726	137.813	-2.64937	0.637048	-4.15882	3.2e-05	0.00404055
LR-66-524_24hpi_vs_mock	Lc35722	446.142	-1.0976	0.263588	-4.16407	3.13e-05	0.00404055
LR-66-524_24hpi_vs_mock	Lc38647	3247.48	7.22633	1.73984	4.15345	3.28e-05	0.00404055
LR-66-524_24hpi_vs_mock	Lc37852	864.203	7.11088	1.71789	4.13931	3.48e-05	0.0041625
LR-66-524_24hpi_vs_mock	Lc24773	385.937	-4.08695	0.989465	-4.13047	3.62e-05	0.00417157
LR-66-524_24hpi_vs_mock	Lc33342	1058.15	-1.83788	0.445143	-4.12875	3.65e-05	0.00417157
LR-66-524_24hpi_vs_mock	Lc18398	45.7231	6.9811	1.69256	4.12459	3.71e-05	0.00417157
LR-66-524_24hpi_vs_mock	Lc36029	1537.87	5.24948	1.27577	4.11477	3.88e-05	0.00426785
LR-66-524_24hpi_vs_mock	Lc38607	8276.11	5.53738	1.34895	4.10496	4.04e-05	0.00436737
LR-66-524_24hpi_vs_mock	Lc33887	690.273	-4.65948	1.13894	-4.09107	4.29e-05	0.00454981
LR-66-524_24hpi_vs_mock	Lc36514	779.847	-5.15504	1.27047	-4.05759	4.96e-05	0.00515658
LR-66-524_24hpi_vs_mock	Lc13560	102.396	-1.88008	0.466536	-4.02986	5.58e-05	0.00569865
LR-66-524_24hpi_vs_mock	Lc34671	155.262	-4.21125	1.05006	-4.0105	6.06e-05	0.00602811
LR-66-524_24hpi_vs_mock	Lc14565	52.4799	-3.52819	0.880242	-4.0082	6.12e-05	0.00602811
LR-66-524_24hpi_vs_mock	Lc10282	914.918	1.27297	0.318568	3.99591	6.44e-05	0.00624022
LR-66-524_24hpi_vs_mock	Lc32901	628.08	-3.77261	0.949801	-3.972	7.13e-05	0.00667116
LR-66-524_24hpi_vs_mock	Lc33128	1431.63	-3.13185	0.788102	-3.97392	7.07e-05	0.00667116
LR-66-524_24hpi_vs_mock	Lc10470	30.5368	-1.62291	0.40998	-3.9585	7.54e-05	0.00672328
LR-66-524_24hpi_vs_mock	Lc20828	77.6983	-1.61813	0.408716	-3.95905	7.52e-05	0.00672328
LR-66-524_24hpi_vs_mock	Lc26926	38.5117	1.88849	0.476358	3.96444	7.36e-05	0.00672328
LR-66-524_24hpi_vs_mock	Lc21776	47.9238	3.73068	0.944905	3.94821	7.87e-05	0.00690922
LR-66-524_24hpi_vs_mock	Lc33505	256.293	1.7758	0.451333	3.93456	8.33e-05	0.00698643
LR-66-524_24hpi_vs_mock	Lc35667	43.1829	1.9379	0.49232	3.93627	8.28e-05	0.00698643
LR-66-524_24hpi_vs_mock	Lc33763	7336.27	4.65796	1.18347	3.93584	8.29e-05	0.00698643
LR-66-524_24hpi_vs_mock	Lc33832	608.358	5.31656	1.35488	3.92401	8.71e-05	0.00719242
LR-66-524_24hpi_vs_mock	Lc27166	3051.94	-1.86087	0.476408	-3.90605	9.38e-05	0.00752684
LR-66-524_24hpi_vs_mock	Lc36931	2532.65	5.11222	1.30865	3.90648	9.37e-05	0.00752684
LR-66-524_24hpi_vs_mock	Lc34138	960.619	-4.15847	1.06872	-3.89107	9.98e-05	0.00789421
LR-66-524_24hpi_vs_mock	Lc16942	68.1522	-2.46932	0.635475	-3.88579	0.000101999	0.00794804
LR-66-524_24hpi_vs_mock	Lc04130	326.815	-1.6112	0.414971	-3.88268	0.000103313	0.00794804
LR-66-524_24hpi_vs_mock	Lc36878	200.785	-2.21364	0.571126	-3.87591	0.000106226	0.0080617
LR-66-524_24hpi_vs_mock	Lc35757	59.8322	-2.59499	0.670121	-3.87242	0.000107761	0.00806911
LR-66-524_24hpi_vs_mock	Lc24051	76.6529	3.68608	0.954764	3.86073	0.00011305	0.00835384
LR-66-524_24hpi_vs_mock	Lc33304	31.8845	-5.06039	1.31386	-3.85154	0.000117379	0.00856103
LR-66-524_24hpi_vs_mock	Lc31371	81.8212	-3.14597	0.818568	-3.84326	0.000121411	0.00874156
LR-66-524_24hpi_vs_mock	Lc38962	260.948	-2.99202	0.780472	-3.83361	0.000126279	0.00897699
LR-66-524_24hpi_vs_mock	Lc33733	101.265	1.77179	0.463219	3.82495	0.000130796	0.00918188
LR-66-524_24hpi_vs_mock	Lc28328	46.9069	6.64442	1.75137	3.79385	0.000148331	0.0102843
LR-66-524_24hpi_vs_mock	Lc36733	19.4569	-7.95785	2.11078	-3.7701	0.000163184	0.0111761
LR-66-524_24hpi_vs_mock	Lc17760	193.961	-1.98202	0.53079	-3.7341	0.00018839	0.012747
LR-66-524_24hpi_vs_mock	Lc02407	8.60918	-3.24041	0.868703	-3.73017	0.000191353	0.0127933
LR-66-524_24hpi_vs_mock	Lc36912	67.9537	1.14938	0.309808	3.70998	0.000207277	0.0136949
LR-66-524_24hpi_vs_mock	Lc28046	122.893	-5.03118	1.36337	-3.69025	0.000224033	0.0144617
LR-66-524_24hpi_vs_mock	Lc35566	131.783	-4.68654	1.27537	-3.67466	0.000238163	0.0150809
LR-66-524_24hpi_vs_mock	Lc37804	288.099	1.9202	0.522679	3.67377	0.000238996	0.0150809
LR-66-524_24hpi_vs_mock	Lc36804	2460.1	-2.65956	0.727319	-3.65667	0.000255516	0.0159442
LR-66-524_24hpi_vs_mock	Lc14724	26.776	-4.61836	1.26527	-3.6501	0.000262133	0.0161774
LR-66-524_24hpi_vs_mock	Lc30103	139.027	-3.48686	0.957127	-3.64305	0.000269426	0.0164467
LR-66-524_24hpi_vs_mock	Lc33476	110.193	-3.74611	1.03002	-3.63694	0.000275895	0.0166605
LR-66-524_24hpi_vs_mock	Lc34396	59.1719	-3.22683	0.888743	-3.63078	0.000282562	0.0168816
LR-66-524_24hpi_vs_mock	Lc02837	162.806	-2.47198	0.681518	-3.62716	0.000286552	0.0169397
LR-66-524_24hpi_vs_mock	Lc14913	516.639	-2.03475	0.564007	-3.60768	0.000308952	0.0180737
LR-66-524_24hpi_vs_mock	Lc19306	71.4826	-3.35922	0.933637	-3.59799	0.000320689	0.0182888
LR-66-524_24hpi_vs_mock	Lc33242	5747.45	-2.63581	0.73286	-3.5966	0.000322399	0.0182888
LR-66-524_24hpi_vs_mock	Lc37938	30.3301	-8.39347	2.33803	-3.58997	0.000330711	0.0185727
LR-66-524_24hpi_vs_mock	Lc15381	126.168	-3.14798	0.880963	-3.57334	0.000352462	0.0187214
LR-66-524_24hpi_vs_mock	Lc33977	901.939	-2.13492	0.59752	-3.57296	0.000352965	0.0187214
LR-66-524_24hpi_vs_mock	Lc23175	115.471	-1.97439	0.553018	-3.57021	0.000356694	0.0187214
LR-66-524_24hpi_vs_mock	Lc36043	60.1488	-1.49434	0.417396	-3.58014	0.000343406	0.0187214
LR-66-524_24hpi_vs_mock	Lc31892	225.384	-1.18759	0.332635	-3.57026	0.000356622	0.0187214
LR-66-524_24hpi_vs_mock	Lc36464	3248.06	4.54722	1.26851	3.58469	0.000337481	0.0187214
LR-66-524_24hpi_vs_mock	Lc32812	935.517	4.96667	1.39079	3.57112	0.000355453	0.0187214
LR-66-524_24hpi_vs_mock	Lc36358	110.792	-4.22339	1.1866	-3.55924	0.000371932	0.0193405
LR-66-524_24hpi_vs_mock	Lc37615	8.64575	3.33577	0.938276	3.55522	0.00037767	0.0194587
LR-66-524_24hpi_vs_mock	Lc33902	24.0692	-3.33941	0.941197	-3.54804	0.000388107	0.0198146
LR-66-524_24hpi_vs_mock	Lc21235	105.266	-3.92447	1.11097	-3.53247	0.00041169	0.0203681
LR-66-524_24hpi_vs_mock	Lc38415	79.1795	-3.13168	0.885947	-3.53484	0.000408025	0.0203681
LR-66-524_24hpi_vs_mock	Lc33829	32.0351	-2.4586	0.696221	-3.53134	0.000413455	0.0203681
LR-66-524_24hpi_vs_mock	Lc13159	92.5789	4.19054	1.18513	3.53593	0.000406343	0.0203681
LR-66-524_24hpi_vs_mock	Lc02163	65.5409	1.70494	0.483943	3.52302	0.000426655	0.0208356
LR-66-524_24hpi_vs_mock	Lc37037	614.841	-2.5456	0.724325	-3.51444	0.000440685	0.0211214
LR-66-524_24hpi_vs_mock	Lc10946	36.0827	1.68524	0.479838	3.5121	0.000444574	0.0211214
LR-66-524_24hpi_vs_mock	Lc34341	1329.84	3.67982	1.04828	3.51033	0.00044755	0.0211214
LR-66-524_24hpi_vs_mock	Lc33511	1745.77	6.04948	1.72174	3.51359	0.000442102	0.0211214
LR-66-524_24hpi_vs_mock	Lc37508	1446.5	-1.71121	0.488195	-3.50518	0.000456291	0.0211779
LR-66-524_24hpi_vs_mock	Lc11591	96.1623	5.97031	1.70281	3.50615	0.000454636	0.0211779
LR-66-524_24hpi_vs_mock	Lc38196	801.603	-3.80921	1.08985	-3.49517	0.000473754	0.0212321
LR-66-524_24hpi_vs_mock	Lc00439	267.127	-3.48816	0.996467	-3.50052	0.000464346	0.0212321
LR-66-524_24hpi_vs_mock	Lc34094	774.227	-1.84663	0.528559	-3.49371	0.000476361	0.0212321
LR-66-524_24hpi_vs_mock	Lc38413	133.128	-1.69433	0.484682	-3.49576	0.000472717	0.0212321
LR-66-524_24hpi_vs_mock	Lc16373	108.548	3.56431	1.01965	3.49563	0.000472953	0.0212321
LR-66-524_24hpi_vs_mock	Lc38369	168.646	-3.84133	1.10059	-3.49026	0.000482553	0.0213387
LR-66-524_24hpi_vs_mock	Lc37708	599.783	-2.36216	0.678039	-3.48381	0.000494323	0.0216884
LR-66-524_24hpi_vs_mock	Lc36480	318.77	-2.56445	0.736741	-3.48081	0.000499907	0.0217634
LR-66-524_24hpi_vs_mock	Lc34653	66.0656	-4.06702	1.17159	-3.47136	0.000517838	0.0218234
LR-66-524_24hpi_vs_mock	Lc26049	1048.69	-2.74613	0.790695	-3.47306	0.000514563	0.0218234
LR-66-524_24hpi_vs_mock	Lc13839	892.358	-1.82585	0.526202	-3.46987	0.000520715	0.0218234
LR-66-524_24hpi_vs_mock	Lc16597	37.9886	-1.69951	0.489712	-3.47043	0.000519633	0.0218234
LR-66-524_24hpi_vs_mock	Lc35185	337.435	2.46577	0.709497	3.47538	0.000510125	0.0218234
LR-66-524_24hpi_vs_mock	Lc00782	22.1223	-2.2509	0.64938	-3.46623	0.000527821	0.0219574
LR-66-524_24hpi_vs_mock	Lc38566	17.9628	-6.84321	1.98416	-3.44892	0.00056283	0.0221155
LR-66-524_24hpi_vs_mock	Lc35996	34.3195	-4.03147	1.16896	-3.44878	0.000563135	0.0221155
LR-66-524_24hpi_vs_mock	Lc33350	1543.43	-1.83255	0.530314	-3.45559	0.000549086	0.0221155
LR-66-524_24hpi_vs_mock	Lc36106	379.021	-1.77874	0.515796	-3.44853	0.000563652	0.0221155
LR-66-524_24hpi_vs_mock	Lc34559	149.396	-1.26894	0.367997	-3.44823	0.000564269	0.0221155
LR-66-524_24hpi_vs_mock	Lc22157	230.746	1.09677	0.318192	3.4469	0.000567065	0.0221155
LR-66-524_24hpi_vs_mock	Lc35484	44.2512	1.465	0.424928	3.44764	0.000565499	0.0221155
LR-66-524_24hpi_vs_mock	Lc15119	33.3366	1.52346	0.440755	3.45647	0.000547296	0.0221155
LR-66-524_24hpi_vs_mock	Lc34205	44.878	-4.53443	1.32199	-3.43001	0.000603567	0.0225976
LR-66-524_24hpi_vs_mock	Lc36923	824.531	-3.60406	1.04999	-3.43245	0.00059815	0.0225976
LR-66-524_24hpi_vs_mock	Lc36803	582.389	-1.1861	0.345747	-3.43055	0.00060236	0.0225976
LR-66-524_24hpi_vs_mock	Lc01254	158.41	2.47104	0.720277	3.43068	0.000602075	0.0225976
LR-66-524_24hpi_vs_mock	Lc27797	460.839	4.06044	1.18096	3.43824	0.000585501	0.0225976
LR-66-524_24hpi_vs_mock	Lc33070	9.9632	4.91334	1.42952	3.43705	0.00058809	0.0225976
LR-66-524_24hpi_vs_mock	Lc34429	378.7	-2.91592	0.851113	-3.42601	0.00061251	0.0226306
LR-66-524_24hpi_vs_mock	Lc00631	32.6779	2.03486	0.593649	3.42772	0.000608667	0.0226306
LR-66-524_24hpi_vs_mock	Lc23841	240.276	-1.96951	0.575215	-3.42395	0.000617176	0.022654
LR-66-524_24hpi_vs_mock	Lc07144	148.049	-1.03492	0.302545	-3.42072	0.000624566	0.0227764
LR-66-524_24hpi_vs_mock	Lc22441	529.959	-3.63644	1.06459	-3.41579	0.000635967	0.0228534
LR-66-524_24hpi_vs_mock	Lc34524	450.662	-2.45246	0.717568	-3.41774	0.00063144	0.0228534
LR-66-524_24hpi_vs_mock	Lc34488	31.06	6.46692	1.89393	3.41455	0.000638886	0.0228534
LR-66-524_24hpi_vs_mock	Lc28198	54.6897	-1.8888	0.553701	-3.41122	0.000646719	0.0229872
LR-66-524_24hpi_vs_mock	Lc30415	11.3749	-4.23076	1.24532	-3.39732	0.000680498	0.0231167
LR-66-524_24hpi_vs_mock	Lc16696	15.0344	-3.54195	1.04334	-3.39483	0.000686721	0.0231167
LR-66-524_24hpi_vs_mock	Lc36468	797.484	-2.55725	0.75334	-3.39455	0.000687408	0.0231167
LR-66-524_24hpi_vs_mock	Lc20904	289.347	-2.0655	0.607319	-3.401	0.000671389	0.0231167
LR-66-524_24hpi_vs_mock	Lc38433	616.917	-1.77789	0.523422	-3.39667	0.000682117	0.0231167
LR-66-524_24hpi_vs_mock	Lc17692	11883.2	-1.356	0.398281	-3.40464	0.000662525	0.0231167
LR-66-524_24hpi_vs_mock	Lc23995	959.562	1.4621	0.43013	3.39921	0.000675799	0.0231167
LR-66-524_24hpi_vs_mock	Lc38103	269.799	1.79315	0.528156	3.3951	0.000686023	0.0231167
LR-66-524_24hpi_vs_mock	Lc09949	2096.45	-1.53926	0.454212	-3.38886	0.000701845	0.0234617
LR-66-524_24hpi_vs_mock	Lc20394	35.276	-3.14479	0.928445	-3.38716	0.000706202	0.0234676
LR-66-524_24hpi_vs_mock	Lc10187	23.1834	-5.05438	1.49991	-3.36979	0.000752248	0.0235531
LR-66-524_24hpi_vs_mock	Lc34828	34.0257	-4.08291	1.21431	-3.36232	0.000772906	0.0235531
LR-66-524_24hpi_vs_mock	Lc11355	24.4484	-3.24275	0.963012	-3.3673	0.000759077	0.0235531
LR-66-524_24hpi_vs_mock	Lc37200	29.2468	-2.98191	0.884645	-3.37075	0.000749648	0.0235531
LR-66-524_24hpi_vs_mock	Lc35642	1241.31	-2.96828	0.879777	-3.3739	0.000741123	0.0235531
LR-66-524_24hpi_vs_mock	Lc35501	44.2254	-2.77023	0.820981	-3.3743	0.000740047	0.0235531
LR-66-524_24hpi_vs_mock	Lc32003	57.793	-2.51699	0.748824	-3.36126	0.000775875	0.0235531
LR-66-524_24hpi_vs_mock	Lc18632	118.391	-2.44741	0.723229	-3.384	0.000714377	0.0235531
LR-66-524_24hpi_vs_mock	Lc33705	395.923	-2.43304	0.723587	-3.36247	0.000772482	0.0235531
LR-66-524_24hpi_vs_mock	Lc23034	416.334	-1.43905	0.426585	-3.37341	0.000742421	0.0235531
LR-66-524_24hpi_vs_mock	Lc00574	33.5387	1.60473	0.474499	3.38195	0.000719732	0.0235531
LR-66-524_24hpi_vs_mock	Lc35177	13.4374	3.00092	0.892646	3.36183	0.000774292	0.0235531
LR-66-524_24hpi_vs_mock	Lc32813	358.015	4.7353	1.4079	3.36338	0.000769954	0.0235531
LR-66-524_24hpi_vs_mock	Lc15046	55.9409	4.99034	1.47859	3.37508	0.00073795	0.0235531
LR-66-524_24hpi_vs_mock	Lc32943	348.864	7.16682	2.12727	3.36902	0.000754365	0.0235531
LR-66-524_24hpi_vs_mock	Lc18750	127.559	1.0882	0.325028	3.34802	0.000813919	0.0243137
LR-66-524_24hpi_vs_mock	Lc29868	360.931	1.25246	0.373946	3.3493	0.000810164	0.0243137
LR-66-524_24hpi_vs_mock	Lc37737	84.1398	1.44816	0.43391	3.33746	0.000845482	0.0251229
LR-66-524_24hpi_vs_mock	Lc32218	72.8034	2.09457	0.629187	3.32901	0.000871559	0.0257614
LR-66-524_24hpi_vs_mock	Lc36846	255.512	-1.70547	0.512575	-3.32726	0.000877043	0.0257878
LR-66-524_24hpi_vs_mock	Lc16023	84.3397	-2.90173	0.873598	-3.32158	0.000895081	0.0258158
LR-66-524_24hpi_vs_mock	Lc24214	96.1811	-2.1886	0.658362	-3.32431	0.000886376	0.0258158
LR-66-524_24hpi_vs_mock	Lc13679	714.408	-2.11542	0.637223	-3.31975	0.000900978	0.0258158
LR-66-524_24hpi_vs_mock	Lc38854	1166.71	-1.74269	0.524455	-3.32285	0.000891013	0.0258158
LR-66-524_24hpi_vs_mock	Lc27796	130.664	4.04843	1.22088	3.31601	0.000913141	0.0260315
LR-66-524_24hpi_vs_mock	Lc22413	73.2586	-2.36033	0.712262	-3.31385	0.000920201	0.0261002
LR-66-524_24hpi_vs_mock	Lc35389	7743.37	-1.38524	0.41894	-3.30653	0.000944607	0.0266578
LR-66-524_24hpi_vs_mock	Lc37773	33.9697	-2.2597	0.68397	-3.30379	0.000953856	0.0267843
LR-66-524_24hpi_vs_mock	Lc35184	1968.69	2.46596	0.747688	3.29811	0.000973384	0.0271966
LR-66-524_24hpi_vs_mock	Lc29581	810.85	-1.5199	0.461113	-3.29615	0.000980198	0.0272514
LR-66-524_24hpi_vs_mock	Lc36850	42.0506	-2.48272	0.755306	-3.28705	0.00101244	0.0278466
LR-66-524_24hpi_vs_mock	Lc36107	67.9936	-1.16438	0.354355	-3.28593	0.00101648	0.0278466
LR-66-524_24hpi_vs_mock	Lc37281	794.742	1.36952	0.417166	3.28292	0.0010274	0.028009
LR-66-524_24hpi_vs_mock	Lc34002	12.7408	-5.35036	1.63177	-3.27887	0.00104224	0.0282026
LR-66-524_24hpi_vs_mock	Lc32512	811.797	-2.02508	0.617894	-3.27739	0.00104772	0.0282026
LR-66-524_24hpi_vs_mock	Lc00021	4902.73	-1.38889	0.423843	-3.27689	0.00104956	0.0282026
LR-66-524_24hpi_vs_mock	Lc36428	213.61	1.07711	0.328938	3.2745	0.00105851	0.028222
LR-66-524_24hpi_vs_mock	Lc05872	64.8857	1.42089	0.434485	3.27028	0.00107442	0.028462
LR-66-524_24hpi_vs_mock	Lc34430	132.359	-2.73258	0.837187	-3.264	0.00109852	0.0289639
LR-66-524_24hpi_vs_mock	Lc37944	113.782	-3.60031	1.10453	-3.25958	0.00111576	0.0292808
LR-66-524_24hpi_vs_mock	Lc17762	26.0942	-2.49107	0.76482	-3.25706	0.00112571	0.0294045
LR-66-524_24hpi_vs_mock	Lc26668	390.387	1.47697	0.45401	3.25316	0.00114129	0.0296735
LR-66-524_24hpi_vs_mock	Lc36686	17.3762	-3.19833	0.983605	-3.25164	0.00114741	0.0296952
LR-66-524_24hpi_vs_mock	Lc33193	534.845	5.87959	1.80964	3.24904	0.00115795	0.0298304
LR-66-524_24hpi_vs_mock	Lc36235	38.7185	-1.85626	0.571684	-3.24701	0.00116626	0.0299073
LR-66-524_24hpi_vs_mock	Lc38567	652.27	-4.17163	1.28922	-3.23578	0.00121309	0.0308267
LR-66-524_24hpi_vs_mock	Lc34861	31.8192	-2.07861	0.642294	-3.23623	0.00121122	0.0308267
LR-66-524_24hpi_vs_mock	Lc09598	15.8389	-5.10211	1.57774	-3.2338	0.00122153	0.0309015
LR-66-524_24hpi_vs_mock	Lc36053	13.0421	-3.09283	0.957999	-3.22842	0.00124474	0.0311457
LR-66-524_24hpi_vs_mock	Lc34513	672.248	-2.09748	0.649833	-3.22772	0.00124783	0.0311457
LR-66-524_24hpi_vs_mock	Lc38839	131.055	-1.21696	0.376905	-3.22883	0.00124299	0.0311457
LR-66-524_24hpi_vs_mock	Lc02109	1041.57	-2.13967	0.664334	-3.22077	0.00127846	0.0317693
LR-66-524_24hpi_vs_mock	Lc38565	1230.57	-3.14253	0.977434	-3.21509	0.00130406	0.0321481
LR-66-524_24hpi_vs_mock	Lc22770	28.872	-2.99734	0.932344	-3.21484	0.00130516	0.0321481
LR-66-524_24hpi_vs_mock	Lc18055	917.177	-1.75985	0.547802	-3.21256	0.00131559	0.0322636
LR-66-524_24hpi_vs_mock	Lc38197	396.703	-2.24005	0.698034	-3.20908	0.00133162	0.0325146
LR-66-524_24hpi_vs_mock	Lc37086	30.4434	-2.80244	0.874912	-3.20311	0.00135954	0.0329102
LR-66-524_24hpi_vs_mock	Lc10214	675.863	3.10307	0.968588	3.20371	0.0013567	0.0329102
LR-66-524_24hpi_vs_mock	Lc20846	101.687	-2.00994	0.628558	-3.19771	0.00138526	0.0331572
LR-66-524_24hpi_vs_mock	Lc36508	547.993	-1.72697	0.540351	-3.19602	0.00139336	0.0331572
LR-66-524_24hpi_vs_mock	Lc03641	61.517	-1.61884	0.506125	-3.19851	0.00138141	0.0331572
LR-66-524_24hpi_vs_mock	Lc36161	192.231	3.6467	1.14065	3.19702	0.00138853	0.0331572
LR-66-524_24hpi_vs_mock	Lc35567	198.89	-3.89897	1.22218	-3.19016	0.00142193	0.0332732
LR-66-524_24hpi_vs_mock	Lc35534	365.683	-3.25963	1.02114	-3.19216	0.00141215	0.0332732
LR-66-524_24hpi_vs_mock	Lc19417	98.8944	1.2089	0.378853	3.19095	0.00141808	0.0332732
LR-66-524_24hpi_vs_mock	Lc37015	1060.57	4.2086	1.31888	3.19105	0.00141755	0.0332732
LR-66-524_24hpi_vs_mock	Lc37221	54.4607	-4.52942	1.42369	-3.18146	0.00146536	0.0337121
LR-66-524_24hpi_vs_mock	Lc11834	29.6785	-4.06598	1.27892	-3.17922	0.0014767	0.0337121
LR-66-524_24hpi_vs_mock	Lc32831	104.96	-2.53888	0.797216	-3.18468	0.00144915	0.0337121
LR-66-524_24hpi_vs_mock	Lc33465	1211.21	-2.13041	0.669974	-3.17984	0.00147356	0.0337121
LR-66-524_24hpi_vs_mock	Lc33447	168.806	-1.09318	0.343464	-3.18283	0.00145845	0.0337121
LR-66-524_24hpi_vs_mock	Lc21768	327.248	1.56196	0.491283	3.17935	0.00147608	0.0337121
LR-66-524_24hpi_vs_mock	Lc15202	10.6401	1.90594	0.600242	3.17528	0.00149692	0.0340352
LR-66-524_24hpi_vs_mock	Lc34669	93.3012	-3.9972	1.26321	-3.16431	0.00155452	0.0341023
LR-66-524_24hpi_vs_mock	Lc00557	235.463	-2.15043	0.678595	-3.16894	0.00152997	0.0341023
LR-66-524_24hpi_vs_mock	Lc05169	45.9822	-1.48382	0.468479	-3.16732	0.00153853	0.0341023
LR-66-524_24hpi_vs_mock	Lc01917	322.987	1.18524	0.374063	3.16854	0.00153205	0.0341023
LR-66-524_24hpi_vs_mock	Lc38402	21.5806	1.7085	0.539897	3.1645	0.00155349	0.0341023
LR-66-524_24hpi_vs_mock	Lc38247	114.468	2.1323	0.673295	3.16696	0.00154039	0.0341023
LR-66-524_24hpi_vs_mock	Lc09426	52.3828	3.9366	1.24298	3.16707	0.00153984	0.0341023
LR-66-524_24hpi_vs_mock	Lc29197	28.7719	4.0249	1.26971	3.16994	0.00152468	0.0341023
LR-66-524_24hpi_vs_mock	Lc33132	753.017	5.52525	1.7457	3.16507	0.00155048	0.0341023
LR-66-524_24hpi_vs_mock	Lc23827	107.992	-3.94353	1.24773	-3.16056	0.00157465	0.0343174
LR-66-524_24hpi_vs_mock	Lc32941	835.154	-1.20561	0.381498	-3.16021	0.00157655	0.0343174
LR-66-524_24hpi_vs_mock	Lc03686	487.143	2.95267	0.934934	3.15816	0.00158771	0.0344269
LR-66-524_24hpi_vs_mock	Lc37146	32.6016	-2.41344	0.764602	-3.15647	0.00159694	0.0344882
LR-66-524_24hpi_vs_mock	Lc21860	20.2332	-2.2536	0.714665	-3.15336	0.00161401	0.0344882
LR-66-524_24hpi_vs_mock	Lc23062	37.4261	-1.56448	0.495966	-3.15441	0.00160824	0.0344882
LR-66-524_24hpi_vs_mock	Lc37068	183.46	1.00672	0.319385	3.15206	0.00162124	0.0344882
LR-66-524_24hpi_vs_mock	Lc35624	61.0141	3.91708	1.24263	3.15224	0.00162024	0.0344882
LR-66-524_24hpi_vs_mock	Lc16833	39.2466	-2.26389	0.719007	-3.14863	0.00164035	0.0347631
LR-66-524_24hpi_vs_mock	Lc27842	86.1047	-3.26809	1.04001	-3.14236	0.00167592	0.0351613
LR-66-524_24hpi_vs_mock	Lc33076	3712.23	-1.33263	0.424133	-3.14201	0.00167793	0.0351613
LR-66-524_24hpi_vs_mock	Lc04724	17.8928	3.92494	1.2488	3.14296	0.00167249	0.0351613
LR-66-524_24hpi_vs_mock	Lc34631	10.4293	-2.39997	0.765412	-3.13553	0.00171543	0.0351838
LR-66-524_24hpi_vs_mock	Lc38782	36.8712	-2.33722	0.744888	-3.13768	0.00170288	0.0351838
LR-66-524_24hpi_vs_mock	Lc37932	861.865	-2.30988	0.736724	-3.13533	0.00171659	0.0351838
LR-66-524_24hpi_vs_mock	Lc13783	247.78	-2.14735	0.684779	-3.13583	0.00171368	0.0351838
LR-66-524_24hpi_vs_mock	Lc36998	131.631	3.12072	0.99383	3.1401	0.00168891	0.0351838
LR-66-524_24hpi_vs_mock	Lc37688	4326.75	5.03854	1.60528	3.13873	0.0016968	0.0351838
LR-66-524_24hpi_vs_mock	Lc32684	265.614	1.34028	0.428796	3.12568	0.00177393	0.0362269
LR-66-524_24hpi_vs_mock	Lc38418	102.751	-3.01671	0.965498	-3.12451	0.00178101	0.0362396
LR-66-524_24hpi_vs_mock	Lc36378	819.306	1.23818	0.397069	3.1183	0.00181895	0.036878
LR-66-524_24hpi_vs_mock	Lc37143	80.3734	-1.99219	0.640083	-3.1124	0.00185575	0.0374888
LR-66-524_24hpi_vs_mock	Lc23053	61.1974	1.24605	0.400514	3.11112	0.00186379	0.0375162
LR-66-524_24hpi_vs_mock	Lc08692	81.7223	6.61139	2.12793	3.10696	0.0018902	0.037912
LR-66-524_24hpi_vs_mock	Lc34518	368.824	-1.7658	0.569484	-3.1007	0.00193063	0.0385851
LR-66-524_24hpi_vs_mock	Lc34564	219.916	1.09545	0.353566	3.09828	0.00194648	0.0387639
LR-66-524_24hpi_vs_mock	Lc38009	444.61	1.44672	0.467125	3.09707	0.00195445	0.0387852
LR-66-524_24hpi_vs_mock	Lc36522	229.388	1.05097	0.339625	3.09449	0.00197151	0.0389714
LR-66-524_24hpi_vs_mock	Lc32421	1760.68	1.25002	0.404071	3.09356	0.00197772	0.0389714
LR-66-524_24hpi_vs_mock	Lc18832	171.604	-1.152	0.372985	-3.0886	0.00201104	0.0393742
LR-66-524_24hpi_vs_mock	Lc35693	134.812	1.09177	0.353503	3.08843	0.00201218	0.0393742
LR-66-524_24hpi_vs_mock	Lc36590	1839.73	-1.8182	0.589045	-3.0867	0.00202392	0.0394665
LR-66-524_24hpi_vs_mock	Lc33787	34.5657	-2.95202	0.956828	-3.08521	0.00203406	0.0394984
LR-66-524_24hpi_vs_mock	Lc21468	662.48	1.43864	0.466426	3.0844	0.00203963	0.0394984
LR-66-524_24hpi_vs_mock	Lc34817	8839.36	-1.9285	0.626582	-3.07781	0.00208528	0.0401477
LR-66-524_24hpi_vs_mock	Lc33967	1118.82	4.35674	1.41568	3.0775	0.00208745	0.0401477
LR-66-524_24hpi_vs_mock	Lc38836	797.941	-1.24997	0.40646	-3.07526	0.00210317	0.0403119
LR-66-524_24hpi_vs_mock	Lc37598	359.186	-1.34011	0.436097	-3.07297	0.00211939	0.0404846
LR-66-524_24hpi_vs_mock	Lc32270	262.14	-2.02953	0.660826	-3.07121	0.00213196	0.0405866
LR-66-524_24hpi_vs_mock	Lc05673	154.579	-2.05422	0.669873	-3.06658	0.00216524	0.041081
LR-66-524_24hpi_vs_mock	Lc29660	1842.78	-2.92689	0.957769	-3.05594	0.00224356	0.0419358
LR-66-524_24hpi_vs_mock	Lc30304	231.667	1.02483	0.335523	3.05442	0.002255	0.0419358
LR-66-524_24hpi_vs_mock	Lc28488	152.518	1.51056	0.494553	3.0544	0.00225509	0.0419358
LR-66-524_24hpi_vs_mock	Lc31657	41.9693	2.09273	0.684864	3.05568	0.0022455	0.0419358
LR-66-524_24hpi_vs_mock	Lc08903	14.3059	3.36656	1.10193	3.05515	0.00224947	0.0419358
LR-66-524_24hpi_vs_mock	Lc33828	633.761	4.09504	1.34388	3.04717	0.00231004	0.0426749
LR-66-524_24hpi_vs_mock	Lc37201	57.1981	-2.45114	0.805226	-3.04404	0.00233427	0.0429813
LR-66-524_24hpi_vs_mock	Lc33603	1681.99	-2.17593	0.71518	-3.0425	0.00234623	0.0430603
LR-66-524_24hpi_vs_mock	Lc37492	73.7179	2.93561	0.965378	3.04089	0.0023588	0.043111
LR-66-524_24hpi_vs_mock	Lc02337	55.8559	1.04621	0.344436	3.03746	0.00238583	0.0433618
LR-66-524_24hpi_vs_mock	Lc31134	32.6189	-2.89326	0.953772	-3.0335	0.00241738	0.0437936
LR-66-524_24hpi_vs_mock	Lc00531	828.287	-1.45269	0.479051	-3.03243	0.00242594	0.0438074
LR-66-524_24hpi_vs_mock	Lc35730	265.946	1.64823	0.544026	3.0297	0.00244796	0.0439225
LR-66-524_24hpi_vs_mock	Lc33933	294.483	4.91842	1.62323	3.03002	0.00244539	0.0439225
LR-66-524_24hpi_vs_mock	Lc32899	50.1659	-3.16608	1.04622	-3.02619	0.00247657	0.0439945
LR-66-524_24hpi_vs_mock	Lc26131	160.7	-2.41181	0.796574	-3.02772	0.00246402	0.0439945
LR-66-524_24hpi_vs_mock	Lc35683	89.9901	1.38376	0.45753	3.02442	0.00249114	0.0439945
LR-66-524_24hpi_vs_mock	Lc05705	40.4317	1.49943	0.495629	3.02531	0.00248374	0.0439945
LR-66-524_24hpi_vs_mock	Lc37030	29.7219	2.8662	0.947641	3.02457	0.00248988	0.0439945
LR-66-524_24hpi_vs_mock	Lc25379	11.7599	2.45229	0.812035	3.01993	0.0025283	0.0445107
LR-66-524_24hpi_vs_mock	Lc36335	58.1601	-2.21281	0.734107	-3.01428	0.00257587	0.0449971
LR-66-524_24hpi_vs_mock	Lc38082	68.1854	1.21616	0.403447	3.01441	0.00257476	0.0449971
LR-66-524_24hpi_vs_mock	Lc09303	828.107	-1.70907	0.568244	-3.00764	0.00263284	0.0457772
LR-66-524_24hpi_vs_mock	Lc13664	7.82149	-3.68316	1.22606	-3.00406	0.00266399	0.046013
LR-66-524_24hpi_vs_mock	Lc36726	472.646	3.56432	1.18638	3.00437	0.00266135	0.046013
LR-66-524_24hpi_vs_mock	Lc23621	132.774	-3.28033	1.09268	-3.0021	0.00268127	0.0460335
LR-66-524_24hpi_vs_mock	Lc36258	1801.33	-1.91624	0.638477	-3.00127	0.00268857	0.0460335
LR-66-524_24hpi_vs_mock	Lc37235	44.7219	-4.03728	1.34741	-2.99633	0.00273247	0.0466431
LR-66-524_24hpi_vs_mock	Lc10292	69.6192	-1.3538	0.452435	-2.99226	0.00276922	0.047127
LR-66-524_24hpi_vs_mock	Lc33401	12.1985	-4.58436	1.53691	-2.98284	0.00285585	0.0479265
LR-66-524_24hpi_vs_mock	Lc38416	25.0037	-3.09789	1.03948	-2.98022	0.0028804	0.0479265
LR-66-524_24hpi_vs_mock	Lc38561	216.871	-2.66455	0.893617	-2.98176	0.00286593	0.0479265
LR-66-524_24hpi_vs_mock	Lc19579	38.933	-2.37104	0.795276	-2.98141	0.00286926	0.0479265
LR-66-524_24hpi_vs_mock	Lc32814	452.522	-2.0478	0.686052	-2.9849	0.00283667	0.0479265
LR-66-524_24hpi_vs_mock	Lc37807	65.9208	-1.94262	0.651959	-2.97967	0.00288561	0.0479265
LR-66-524_24hpi_vs_mock	Lc19010	112.132	1.42977	0.479812	2.97984	0.00288396	0.0479265
LR-66-524_24hpi_vs_mock	Lc37684	210.812	3.5022	1.17567	2.97888	0.002893	0.0479265
LR-66-524_24hpi_vs_mock	Lc12659	299.43	-1.13762	0.382872	-2.97127	0.00296566	0.0489858
LR-66-524_24hpi_vs_mock	Lc19176	245.209	-4.46498	1.50489	-2.96698	0.0030074	0.0490613
LR-66-524_24hpi_vs_mock	Lc00657	163.205	-2.5834	0.87	-2.96943	0.00298356	0.0490613
LR-66-524_24hpi_vs_mock	Lc20121	112.066	-2.10188	0.708882	-2.96507	0.00302614	0.0490613
LR-66-524_24hpi_vs_mock	Lc38990	593.228	-1.47133	0.49623	-2.96502	0.00302666	0.0490613
LR-66-524_24hpi_vs_mock	Lc36138	106.456	1.00329	0.337985	2.96844	0.00299319	0.0490613
LR-66-524_24hpi_vs_mock	Lc23041	140.268	1.08369	0.365445	2.9654	0.00302285	0.0490613
LR-66-524_24hpi_vs_mock	Lc25149	14.6691	-4.95391	1.67163	-2.96352	0.00304139	0.0490818
LR-66-524_24hpi_vs_mock	Lc37142	60.4026	-2.5653	0.866763	-2.95963	0.00308013	0.049127
LR-66-524_24hpi_vs_mock	Lc35031	12.4432	-2.54118	0.859431	-2.95681	0.00310835	0.049127
LR-66-524_24hpi_vs_mock	Lc33139	228.893	-2.50312	0.847188	-2.95463	0.00313049	0.049127
LR-66-524_24hpi_vs_mock	Lc04041	19410	-2.05086	0.693577	-2.95694	0.00310712	0.049127
LR-66-524_24hpi_vs_mock	Lc32488	63.1049	-1.61875	0.547892	-2.95451	0.00313167	0.049127
LR-66-524_24hpi_vs_mock	Lc35737	82.4555	1.0977	0.370986	2.95887	0.00308769	0.049127
LR-66-524_24hpi_vs_mock	Lc33672	368.066	1.18972	0.401922	2.96008	0.00307555	0.049127
LR-66-524_24hpi_vs_mock	Lc20022	183.222	1.26301	0.427281	2.95592	0.00311742	0.049127
LR-66-524_24hpi_vs_mock	Lc24957	17.8797	1.30081	0.439655	2.95871	0.00308926	0.049127
LR-66-524_24hpi_vs_mock	Lc05701	966.85	1.57462	0.531998	2.95983	0.00307813	0.049127
LR-66-524_24hpi_vs_mock	Lc38562	391.688	-2.23738	0.757726	-2.95275	0.00314957	0.0492701
LR-66-524_24hpi_vs_mock	Lc33820	3821.92	1.22893	0.416561	2.95019	0.00317583	0.049543
LR-66-524_24hpi_vs_mock	Lc36041	14.9562	-5.71527	1.94018	-2.94574	0.00322179	0.0496578
LR-66-524_24hpi_vs_mock	Lc35568	709.164	-2.94013	0.998022	-2.94596	0.00321957	0.0496578
LR-66-524_24hpi_vs_mock	Lc36924	191.98	-2.40665	0.817143	-2.94521	0.0032274	0.0496578
LR-66-524_24hpi_vs_mock	Lc13748	548.124	-1.45239	0.492687	-2.9479	0.00319938	0.0496578
LR-66-524_24hpi_vs_mock	Lc32499	266.556	-1.2345	0.418923	-2.94684	0.00321043	0.0496578
LR-66-524_24hpi_vs_mock	Lc37363	166.545	-1.64594	0.559585	-2.94136	0.00326775	0.0498687
LR-66-524_24hpi_vs_mock	Lc14594	102.776	-1.3919	0.472979	-2.94283	0.00325223	0.0498687
LR-66-524_24hpi_vs_mock	Lc36376	12.5645	2.77574	0.943429	2.94219	0.00325903	0.0498687
LR-66-524_48hpi_vs_mock	Lc07630	68.6416	17.4445	1.69363	10.3	7.04e-25	4.41e-21
LR-66-524_48hpi_vs_mock	Lc33049	193.483	2.9932	0.352002	8.50336	1.84e-17	5.76e-14
LR-66-524_48hpi_vs_mock	Lc35975	40.0427	-4.04333	0.47852	-8.44966	2.92e-17	6.1e-14
LR-66-524_48hpi_vs_mock	Lc37002	197.54	2.03055	0.256856	7.90541	2.67e-15	4.18e-12
LR-66-524_48hpi_vs_mock	Lc33801	383.977	3.94267	0.518669	7.60152	2.93e-14	3.66e-11
LR-66-524_48hpi_vs_mock	Lc26506	202.099	7.27144	0.988762	7.35409	1.92e-13	2.01e-10
LR-66-524_48hpi_vs_mock	Lc35648	249.08	-4.07171	0.562827	-7.23438	4.68e-13	4.18e-10
LR-66-524_48hpi_vs_mock	Lc25294	600.405	3.19514	0.444497	7.18822	6.56e-13	5.14e-10
LR-66-524_48hpi_vs_mock	Lc37679	88.5752	-3.22905	0.456075	-7.08008	1.44e-12	9.14e-10
LR-66-524_48hpi_vs_mock	Lc30257	332.104	3.43772	0.485677	7.07821	1.46e-12	9.14e-10
LR-66-524_48hpi_vs_mock	Lc29598	303.567	-2.03082	0.29037	-6.99391	2.67e-12	1.52e-09
LR-66-524_48hpi_vs_mock	Lc34028	142.71	6.25805	0.901844	6.93917	3.94e-12	2.06e-09
LR-66-524_48hpi_vs_mock	Lc37068	183.46	1.2771	0.18542	6.88759	5.67e-12	2.64e-09
LR-66-524_48hpi_vs_mock	Lc11877	473.289	2.00973	0.292022	6.88212	5.9e-12	2.64e-09
LR-66-524_48hpi_vs_mock	Lc36534	80.6527	-1.54114	0.224291	-6.87115	6.37e-12	2.66e-09
LR-66-524_48hpi_vs_mock	Lc34342	1542.74	-3.17497	0.470266	-6.75142	1.46e-11	5.73e-09
LR-66-524_48hpi_vs_mock	Lc34830	390.915	2.82714	0.419843	6.7338	1.65e-11	6.09e-09
LR-66-524_48hpi_vs_mock	Lc35421	824.159	2.69107	0.400749	6.71511	1.88e-11	6.53e-09
LR-66-524_48hpi_vs_mock	Lc38051	1251.51	1.32162	0.198664	6.65254	2.88e-11	9.49e-09
LR-66-524_48hpi_vs_mock	Lc38330	170.887	5.94517	0.926405	6.41746	1.39e-10	4.34e-08
LR-66-524_48hpi_vs_mock	Lc32704	312.208	1.94712	0.304401	6.39658	1.59e-10	4.74e-08
LR-66-524_48hpi_vs_mock	Lc37480	446.87	2.1914	0.343224	6.38476	1.72e-10	4.88e-08
LR-66-524_48hpi_vs_mock	Lc33625	74.9768	-3.23717	0.508889	-6.36125	2e-10	5.22e-08
LR-66-524_48hpi_vs_mock	Lc36285	468.887	1.95573	0.307354	6.36313	1.98e-10	5.22e-08
LR-66-524_48hpi_vs_mock	Lc38965	777.308	1.55434	0.24492	6.34631	2.21e-10	5.52e-08
LR-66-524_48hpi_vs_mock	Lc14877	56.6922	2.24083	0.356239	6.29025	3.17e-10	7.63e-08
LR-66-524_48hpi_vs_mock	Lc34169	583.302	1.52467	0.245105	6.22048	4.96e-10	1.15e-07
LR-66-524_48hpi_vs_mock	Lc36943	568.742	1.49563	0.24114	6.20231	5.56e-10	1.24e-07
LR-66-524_48hpi_vs_mock	Lc34854	1307.26	1.5239	0.246147	6.19103	5.98e-10	1.29e-07
LR-66-524_48hpi_vs_mock	Lc28441	87.025	-3.98417	0.644954	-6.17744	6.51e-10	1.36e-07
LR-66-524_48hpi_vs_mock	Lc17838	803.36	2.94541	0.480232	6.1333	8.61e-10	1.74e-07
LR-66-524_48hpi_vs_mock	Lc38607	8276.11	3.78221	0.62233	6.07749	1.22e-09	2.39e-07
LR-66-524_48hpi_vs_mock	Lc14875	3978.99	1.56016	0.259269	6.01755	1.77e-09	3.36e-07
LR-66-524_48hpi_vs_mock	Lc36909	55.383	2.27561	0.378687	6.00922	1.86e-09	3.43e-07
LR-66-524_48hpi_vs_mock	Lc26967	114.193	2.35609	0.39252	6.00247	1.94e-09	3.48e-07
LR-66-524_48hpi_vs_mock	Lc36654	151.535	-5.13195	0.864386	-5.9371	2.9e-09	5.04e-07
LR-66-524_48hpi_vs_mock	Lc35334	123.545	1.83721	0.309673	5.93274	2.98e-09	5.04e-07
LR-66-524_48hpi_vs_mock	Lc36840	102.01	-3.69552	0.625965	-5.90372	3.55e-09	5.85e-07
LR-66-524_48hpi_vs_mock	Lc38095	200.481	-2.68483	0.456107	-5.88641	3.95e-09	6.33e-07
LR-66-524_48hpi_vs_mock	Lc20866	54.5799	6.92909	1.17845	5.87983	4.11e-09	6.43e-07
LR-66-524_48hpi_vs_mock	Lc34587	113.313	1.27044	0.220229	5.76873	7.99e-09	1.22e-06
LR-66-524_48hpi_vs_mock	Lc23069	34.5173	-2.91827	0.507977	-5.74488	9.2e-09	1.37e-06
LR-66-524_48hpi_vs_mock	Lc36778	178.157	-1.19	0.207766	-5.72761	1.02e-08	1.48e-06
LR-66-524_48hpi_vs_mock	Lc35192	3044.55	-3.48309	0.609285	-5.71668	1.09e-08	1.55e-06
LR-66-524_48hpi_vs_mock	Lc22559	4038.87	3.02169	0.531267	5.6877	1.29e-08	1.79e-06
LR-66-524_48hpi_vs_mock	Lc06153	38.5979	4.06049	0.716601	5.66631	1.46e-08	1.99e-06
LR-66-524_48hpi_vs_mock	Lc38387	39.1671	2.3016	0.407508	5.64798	1.62e-08	2.16e-06
LR-66-524_48hpi_vs_mock	Lc38362	48.1655	7.51755	1.33782	5.61925	1.92e-08	2.5e-06
LR-66-524_48hpi_vs_mock	Lc34510	57.0457	3.94933	0.706627	5.58898	2.28e-08	2.92e-06
LR-66-524_48hpi_vs_mock	Lc31461	315.883	1.77069	0.318295	5.56306	2.65e-08	3.32e-06
LR-66-524_48hpi_vs_mock	Lc13491	314.888	-2.42534	0.438436	-5.5318	3.17e-08	3.89e-06
LR-66-524_48hpi_vs_mock	Lc23620	473.178	-3.06286	0.554567	-5.52298	3.33e-08	4.01e-06
LR-66-524_48hpi_vs_mock	Lc16506	1176.34	1.14006	0.206704	5.51546	3.48e-08	4.11e-06
LR-66-524_48hpi_vs_mock	Lc34304	447.858	1.21156	0.221971	5.45818	4.81e-08	5.58e-06
LR-66-524_48hpi_vs_mock	Lc36483	93.3868	4.13884	0.771436	5.36511	8.09e-08	9.21e-06
LR-66-524_48hpi_vs_mock	Lc35470	187.013	-2.49069	0.465835	-5.34672	8.96e-08	9.83e-06
LR-66-524_48hpi_vs_mock	Lc32858	101.832	3.00571	0.561823	5.34991	8.8e-08	9.83e-06
LR-66-524_48hpi_vs_mock	Lc35659	171.619	1.67524	0.314846	5.32082	1.03e-07	1.11e-05
LR-66-524_48hpi_vs_mock	Lc37634	327.691	-3.38877	0.637733	-5.31378	1.07e-07	1.14e-05
LR-66-524_48hpi_vs_mock	Lc37938	30.3301	-7.4849	1.41334	-5.2959	1.18e-07	1.2e-05
LR-66-524_48hpi_vs_mock	Lc37431	269.846	1.71653	0.324163	5.29528	1.19e-07	1.2e-05
LR-66-524_48hpi_vs_mock	Lc36891	802.458	2.81984	0.532864	5.29187	1.21e-07	1.2e-05
LR-66-524_48hpi_vs_mock	Lc11579	1797.44	3.25575	0.614882	5.29492	1.19e-07	1.2e-05
LR-66-524_48hpi_vs_mock	Lc37309	228.628	1.16495	0.221946	5.2488	1.53e-07	1.5e-05
LR-66-524_48hpi_vs_mock	Lc03345	693.775	2.34361	0.446826	5.24502	1.56e-07	1.5e-05
LR-66-524_48hpi_vs_mock	Lc37848	1412.4	-1.08712	0.20834	-5.21802	1.81e-07	1.72e-05
LR-66-524_48hpi_vs_mock	Lc34694	272.416	1.16158	0.223561	5.19584	2.04e-07	1.9e-05
LR-66-524_48hpi_vs_mock	Lc31956	28.0112	2.66755	0.515258	5.17711	2.25e-07	2.07e-05
LR-66-524_48hpi_vs_mock	Lc24314	820.322	-1.53404	0.297288	-5.16013	2.47e-07	2.22e-05
LR-66-524_48hpi_vs_mock	Lc07421	127.611	1.2329	0.238962	5.1594	2.48e-07	2.22e-05
LR-66-524_48hpi_vs_mock	Lc28178	838.951	1.27772	0.248541	5.14086	2.73e-07	2.39e-05
LR-66-524_48hpi_vs_mock	Lc18352	211.037	1.09796	0.213783	5.13587	2.81e-07	2.41e-05
LR-66-524_48hpi_vs_mock	Lc15531	355.226	-1.84869	0.360389	-5.12972	2.9e-07	2.45e-05
LR-66-524_48hpi_vs_mock	Lc36931	2532.65	3.26712	0.638891	5.11374	3.16e-07	2.62e-05
LR-66-524_48hpi_vs_mock	Lc38262	32.0261	2.5367	0.497743	5.09642	3.46e-07	2.81e-05
LR-66-524_48hpi_vs_mock	Lc31030	62.4351	2.17536	0.42781	5.08487	3.68e-07	2.95e-05
LR-66-524_48hpi_vs_mock	Lc28176	943.332	1.14055	0.224644	5.07713	3.83e-07	3e-05
LR-66-524_48hpi_vs_mock	Lc16370	170.574	1.93538	0.381017	5.0795	3.78e-07	3e-05
LR-66-524_48hpi_vs_mock	Lc32583	1815.21	1.0608	0.209364	5.06677	4.05e-07	3.13e-05
LR-66-524_48hpi_vs_mock	Lc31656	41.2003	2.40457	0.476112	5.05043	4.41e-07	3.36e-05
LR-66-524_48hpi_vs_mock	Lc33466	35.2717	2.13622	0.423179	5.04803	4.46e-07	3.37e-05
LR-66-524_48hpi_vs_mock	Lc22194	39.4405	3.78777	0.753864	5.02447	5.05e-07	3.76e-05
LR-66-524_48hpi_vs_mock	Lc32455	284.465	1.75388	0.349827	5.01357	5.34e-07	3.93e-05
LR-66-524_48hpi_vs_mock	Lc33814	134.599	2.96661	0.593842	4.99562	5.86e-07	4.27e-05
LR-66-524_48hpi_vs_mock	Lc29268	72.9173	-1.70967	0.344249	-4.96636	6.82e-07	4.91e-05
LR-66-524_48hpi_vs_mock	Lc38831	24771.1	1.28389	0.258675	4.96332	6.93e-07	4.93e-05
LR-66-524_48hpi_vs_mock	Lc35035	317.747	1.11512	0.225326	4.94891	7.46e-07	5.25e-05
LR-66-524_48hpi_vs_mock	Lc38227	1003.2	-1.19711	0.242185	-4.94296	7.69e-07	5.35e-05
LR-66-524_48hpi_vs_mock	Lc08115	126.797	-1.77718	0.35973	-4.94031	7.8e-07	5.36e-05
LR-66-524_48hpi_vs_mock	Lc37582	20.3534	-6.00362	1.2168	-4.93395	8.06e-07	5.48e-05
LR-66-524_48hpi_vs_mock	Lc05473	440.642	1.07176	0.217497	4.9277	8.32e-07	5.6e-05
LR-66-524_48hpi_vs_mock	Lc34319	286.95	1.39096	0.282474	4.9242	8.47e-07	5.64e-05
LR-66-524_48hpi_vs_mock	Lc22810	235.777	2.12272	0.432149	4.912	9.02e-07	5.94e-05
LR-66-524_48hpi_vs_mock	Lc12471	608.595	3.00404	0.61369	4.89505	9.83e-07	6.41e-05
LR-66-524_48hpi_vs_mock	Lc05701	966.85	1.18725	0.242658	4.89268	9.95e-07	6.42e-05
LR-66-524_48hpi_vs_mock	Lc38984	288.766	1.58493	0.328667	4.8223	1.42e-06	8.97e-05
LR-66-524_48hpi_vs_mock	Lc20433	264.62	-2.70605	0.56504	-4.78912	1.68e-06	0.000104847
LR-66-524_48hpi_vs_mock	Lc33896	480.563	-2.88797	0.604472	-4.77767	1.77e-06	0.000108691
LR-66-524_48hpi_vs_mock	Lc37555	29.033	2.31304	0.484311	4.77594	1.79e-06	0.000108691
LR-66-524_48hpi_vs_mock	Lc37024	264.205	2.10414	0.442242	4.75789	1.96e-06	0.000117733
LR-66-524_48hpi_vs_mock	Lc38044	87.6077	2.19059	0.460674	4.75519	1.98e-06	0.000118069
LR-66-524_48hpi_vs_mock	Lc33426	39.4466	4.01787	0.84525	4.75347	2e-06	0.000118069
LR-66-524_48hpi_vs_mock	Lc36420	409.625	1.73595	0.365495	4.74959	2.04e-06	0.000119229
LR-66-524_48hpi_vs_mock	Lc13159	92.5789	3.14404	0.663778	4.73658	2.17e-06	0.000125965
LR-66-524_48hpi_vs_mock	Lc06079	102.262	1.73122	0.36709	4.71607	2.4e-06	0.000138071
LR-66-524_48hpi_vs_mock	Lc21439	20.0813	2.6323	0.560659	4.69502	2.67e-06	0.000151686
LR-66-524_48hpi_vs_mock	Lc36549	54.1653	-1.43299	0.306041	-4.68235	2.84e-06	0.000159918
LR-66-524_48hpi_vs_mock	Lc35664	387.957	1.32776	0.283838	4.67787	2.9e-06	0.000160699
LR-66-524_48hpi_vs_mock	Lc32944	115.502	2.24184	0.479262	4.67769	2.9e-06	0.000160699
LR-66-524_48hpi_vs_mock	Lc35998	97.3022	1.71028	0.365905	4.6741	2.95e-06	0.000162098
LR-66-524_48hpi_vs_mock	Lc38700	59.5587	3.30336	0.709968	4.65283	3.27e-06	0.000178195
LR-66-524_48hpi_vs_mock	Lc36875	346.003	1.06867	0.229859	4.64922	3.33e-06	0.000178367
LR-66-524_48hpi_vs_mock	Lc27948	42.6538	-1.76386	0.382579	-4.61045	4.02e-06	0.000211337
LR-66-524_48hpi_vs_mock	Lc38024	139.147	-2.2286	0.483958	-4.60494	4.13e-06	0.000213421
LR-66-524_48hpi_vs_mock	Lc33275	323.483	-1.38538	0.300774	-4.60605	4.1e-06	0.000213421
LR-66-524_48hpi_vs_mock	Lc36294	25.3295	2.95056	0.643034	4.58849	4.46e-06	0.000229046
LR-66-524_48hpi_vs_mock	Lc37479	152.935	2.15324	0.47122	4.56951	4.89e-06	0.00024877
LR-66-524_48hpi_vs_mock	Lc34059	141.119	1.45314	0.318462	4.56298	5.04e-06	0.000254565
LR-66-524_48hpi_vs_mock	Lc35114	123.677	2.80099	0.615474	4.55094	5.34e-06	0.000265295
LR-66-524_48hpi_vs_mock	Lc33687	461.571	2.2078	0.487335	4.53035	5.89e-06	0.00028794
LR-66-524_48hpi_vs_mock	Lc38463	2086.93	1.57562	0.348673	4.51892	6.22e-06	0.000301582
LR-66-524_48hpi_vs_mock	Lc36958	134.161	2.2601	0.500933	4.51177	6.43e-06	0.000307421
LR-66-524_48hpi_vs_mock	Lc08515	34.3701	2.98818	0.662335	4.51159	6.43e-06	0.000307421
LR-66-524_48hpi_vs_mock	Lc38345	970.62	-1.70133	0.377789	-4.50339	6.69e-06	0.000317112
LR-66-524_48hpi_vs_mock	Lc35489	15.0481	-2.3773	0.52897	-4.49421	6.98e-06	0.00032848
LR-66-524_48hpi_vs_mock	Lc32289	501.697	1.08357	0.241185	4.4927	7.03e-06	0.00032848
LR-66-524_48hpi_vs_mock	Lc32002	15.8824	2.368	0.527513	4.48898	7.16e-06	0.00033179
LR-66-524_48hpi_vs_mock	Lc34254	222.5	-1.6759	0.374329	-4.47709	7.57e-06	0.000348234
LR-66-524_48hpi_vs_mock	Lc32760	67.8282	1.9565	0.43795	4.4674	7.92e-06	0.000359103
LR-66-524_48hpi_vs_mock	Lc35354	238.056	1.34621	0.301862	4.45969	8.21e-06	0.000369584
LR-66-524_48hpi_vs_mock	Lc37206	963.709	2.88796	0.647813	4.45801	8.27e-06	0.000369831
LR-66-524_48hpi_vs_mock	Lc05613	90.4675	2.10301	0.473055	4.4456	8.76e-06	0.000389072
LR-66-524_48hpi_vs_mock	Lc22413	73.2586	-2.1532	0.485985	-4.43058	9.4e-06	0.000408485
LR-66-524_48hpi_vs_mock	Lc33990	71.1295	3.59164	0.810502	4.43138	9.36e-06	0.000408485
LR-66-524_48hpi_vs_mock	Lc27842	86.1047	-3.20452	0.729008	-4.39573	1.1e-05	0.000474639
LR-66-524_48hpi_vs_mock	Lc04523	310.291	1.55939	0.354921	4.39363	1.11e-05	0.000474639
LR-66-524_48hpi_vs_mock	Lc36290	94.4313	1.80904	0.411646	4.39465	1.11e-05	0.000474639
LR-66-524_48hpi_vs_mock	Lc37487	568.075	2.8471	0.648532	4.39006	1.13e-05	0.000477965
LR-66-524_48hpi_vs_mock	Lc22549	21.9152	1.9677	0.449839	4.37424	1.22e-05	0.000508472
LR-66-524_48hpi_vs_mock	Lc34977	76.0057	1.98922	0.455647	4.36571	1.27e-05	0.00052521
LR-66-524_48hpi_vs_mock	Lc18055	917.177	1.61228	0.370406	4.35274	1.34e-05	0.0005502
LR-66-524_48hpi_vs_mock	Lc37923	164.566	1.88224	0.432434	4.35266	1.34e-05	0.0005502
LR-66-524_48hpi_vs_mock	Lc34964	424.582	-1.25698	0.289424	-4.34302	1.41e-05	0.000567493
LR-66-524_48hpi_vs_mock	Lc24260	33.6778	1.50817	0.347183	4.34402	1.4e-05	0.000567493
LR-66-524_48hpi_vs_mock	Lc38619	290.931	1.14892	0.26472	4.34013	1.42e-05	0.000571327
LR-66-524_48hpi_vs_mock	Lc19802	2642.54	-1.75847	0.407181	-4.31865	1.57e-05	0.000621882
LR-66-524_48hpi_vs_mock	Lc13560	102.396	-1.62868	0.377492	-4.31447	1.6e-05	0.000629772
LR-66-524_48hpi_vs_mock	Lc33948	189.731	-1.30648	0.303994	-4.29771	1.73e-05	0.000675082
LR-66-524_48hpi_vs_mock	Lc38997	171.558	3.33885	0.778502	4.28881	1.8e-05	0.000698332
LR-66-524_48hpi_vs_mock	Lc14721	562.837	1.91371	0.44679	4.28324	1.84e-05	0.000711646
LR-66-524_48hpi_vs_mock	Lc33425	77.6305	-2.28658	0.534526	-4.27778	1.89e-05	0.000716067
LR-66-524_48hpi_vs_mock	Lc37166	109.683	1.58868	0.371369	4.27791	1.89e-05	0.000716067
LR-66-524_48hpi_vs_mock	Lc22441	529.959	-3.19932	0.751031	-4.25991	2.05e-05	0.000760865
LR-66-524_48hpi_vs_mock	Lc34623	32.3446	2.20483	0.517701	4.25889	2.05e-05	0.000760865
LR-66-524_48hpi_vs_mock	Lc32959	182.852	3.18137	0.746775	4.26014	2.04e-05	0.000760865
LR-66-524_48hpi_vs_mock	Lc32966	36.8786	2.15217	0.505996	4.25334	2.11e-05	0.000775414
LR-66-524_48hpi_vs_mock	Lc34431	118.188	3.13316	0.737088	4.25073	2.13e-05	0.000779899
LR-66-524_48hpi_vs_mock	Lc18224	492.868	1.4916	0.352282	4.23411	2.29e-05	0.000830166
LR-66-524_48hpi_vs_mock	Lc36286	1030.69	-2.06142	0.488212	-4.22239	2.42e-05	0.000862409
LR-66-524_48hpi_vs_mock	Lc34570	744.205	-1.51364	0.35845	-4.22275	2.41e-05	0.000862409
LR-66-524_48hpi_vs_mock	Lc25384	1039.38	-1.19342	0.28269	-4.22166	2.43e-05	0.000862409
LR-66-524_48hpi_vs_mock	Lc25658	75.1723	1.21861	0.288984	4.21688	2.48e-05	0.000875923
LR-66-524_48hpi_vs_mock	Lc33175	213.822	1.13934	0.271519	4.19616	2.71e-05	0.000949277
LR-66-524_48hpi_vs_mock	Lc12532	36.2608	2.44077	0.581659	4.19623	2.71e-05	0.000949277
LR-66-524_48hpi_vs_mock	Lc38377	1606.69	1.65407	0.394457	4.19327	2.75e-05	0.000956109
LR-66-524_48hpi_vs_mock	Lc38478	41.1039	1.39082	0.332539	4.18241	2.88e-05	0.000997411
LR-66-524_48hpi_vs_mock	Lc34493	4733.39	1.31088	0.31399	4.17492	2.98e-05	0.00102512
LR-66-524_48hpi_vs_mock	Lc34417	268.233	-1.46525	0.353394	-4.14623	3.38e-05	0.00114974
LR-66-524_48hpi_vs_mock	Lc38814	2165.59	2.32163	0.559799	4.14726	3.36e-05	0.00114974
LR-66-524_48hpi_vs_mock	Lc35666	786.24	-1.05601	0.254949	-4.14206	3.44e-05	0.00116453
LR-66-524_48hpi_vs_mock	Lc14388	819.285	1.2708	0.306953	4.14003	3.47e-05	0.00116855
LR-66-524_48hpi_vs_mock	Lc36841	1022.36	-4.0378	0.975829	-4.13782	3.51e-05	0.00117354
LR-66-524_48hpi_vs_mock	Lc08496	11.6188	5.59785	1.35328	4.13649	3.53e-05	0.00117409
LR-66-524_48hpi_vs_mock	Lc03473	50.2104	-1.82287	0.440985	-4.13364	3.57e-05	0.00117751
LR-66-524_48hpi_vs_mock	Lc35049	157.692	1.81319	0.439555	4.12507	3.71e-05	0.00121454
LR-66-524_48hpi_vs_mock	Lc33603	1681.99	-1.59615	0.387203	-4.12225	3.75e-05	0.00122311
LR-66-524_48hpi_vs_mock	Lc32410	41.7169	2.11893	0.514215	4.12071	3.78e-05	0.0012249
LR-66-524_48hpi_vs_mock	Lc16648	21.2196	3.61725	0.880537	4.108	3.99e-05	0.0012805
LR-66-524_48hpi_vs_mock	Lc33619	1132.3	3.94817	0.960985	4.10846	3.98e-05	0.0012805
LR-66-524_48hpi_vs_mock	Lc32844	18.3805	2.42233	0.590434	4.10263	4.08e-05	0.00129781
LR-66-524_48hpi_vs_mock	Lc20419	99.4942	1.15345	0.281321	4.10011	4.13e-05	0.00130539
LR-66-524_48hpi_vs_mock	Lc09198	28.4948	2.18496	0.533713	4.09389	4.24e-05	0.00132093
LR-66-524_48hpi_vs_mock	Lc33967	1118.82	2.8337	0.69205	4.09465	4.23e-05	0.00132093
LR-66-524_48hpi_vs_mock	Lc36242	119.771	2.22944	0.547224	4.07409	4.62e-05	0.00140355
LR-66-524_48hpi_vs_mock	Lc26969	40.3277	3.10064	0.760491	4.07715	4.56e-05	0.00140355
LR-66-524_48hpi_vs_mock	Lc33888	12.4399	-5.99663	1.47889	-4.05482	5.02e-05	0.00151647
LR-66-524_48hpi_vs_mock	Lc30658	253.328	1.38566	0.341983	4.05183	5.08e-05	0.00151647
LR-66-524_48hpi_vs_mock	Lc33763	7336.27	2.7685	0.683001	4.05343	5.05e-05	0.00151647
LR-66-524_48hpi_vs_mock	Lc38077	46.5983	-1.76749	0.437571	-4.03932	5.36e-05	0.00159019
LR-66-524_48hpi_vs_mock	Lc31881	38.5371	1.76882	0.440291	4.01739	5.88e-05	0.0017292
LR-66-524_48hpi_vs_mock	Lc37006	659.697	2.95228	0.734738	4.01814	5.87e-05	0.0017292
LR-66-524_48hpi_vs_mock	Lc05571	14.7256	2.25847	0.562462	4.01533	5.94e-05	0.00173624
LR-66-524_48hpi_vs_mock	Lc36781	537.446	-1.64611	0.410328	-4.0117	6.03e-05	0.00174681
LR-66-524_48hpi_vs_mock	Lc34513	672.248	-1.62682	0.405428	-4.0126	6.01e-05	0.00174681
LR-66-524_48hpi_vs_mock	Lc34454	371.19	-1.76753	0.441509	-4.00339	6.24e-05	0.00179272
LR-66-524_48hpi_vs_mock	Lc35310	398.688	-1.57076	0.392526	-4.00168	6.29e-05	0.00179753
LR-66-524_48hpi_vs_mock	Lc34685	20.9905	1.88644	0.472274	3.99438	6.49e-05	0.00184538
LR-66-524_48hpi_vs_mock	Lc29289	123.158	1.13622	0.284579	3.99263	6.53e-05	0.00185067
LR-66-524_48hpi_vs_mock	Lc38872	36.5706	3.08337	0.775844	3.97421	7.06e-05	0.00199081
LR-66-524_48hpi_vs_mock	Lc34234	325.177	-1.01269	0.255159	-3.96886	7.22e-05	0.00200893
LR-66-524_48hpi_vs_mock	Lc37072	1022.36	2.19285	0.552396	3.96971	7.2e-05	0.00200893
LR-66-524_48hpi_vs_mock	Lc37382	74.5972	-1.97903	0.501414	-3.9469	7.92e-05	0.0021451
LR-66-524_48hpi_vs_mock	Lc26091	791.932	1.39805	0.35403	3.94897	7.85e-05	0.0021451
LR-66-524_48hpi_vs_mock	Lc37809	123.954	-3.07554	0.779958	-3.94321	8.04e-05	0.002169
LR-66-524_48hpi_vs_mock	Lc32580	17.6938	-2.79244	0.709811	-3.93406	8.35e-05	0.00219718
LR-66-524_48hpi_vs_mock	Lc34415	26.4422	-1.93371	0.49154	-3.93399	8.35e-05	0.00219718
LR-66-524_48hpi_vs_mock	Lc33292	155.541	-1.18301	0.300511	-3.93667	8.26e-05	0.00219718
LR-66-524_48hpi_vs_mock	Lc35677	433.253	1.76066	0.447177	3.93727	8.24e-05	0.00219718
LR-66-524_48hpi_vs_mock	Lc33721	18717.1	2.73555	0.695542	3.93298	8.39e-05	0.00219718
LR-66-524_48hpi_vs_mock	Lc29616	438.555	1.44217	0.367573	3.92349	8.73e-05	0.0022573
LR-66-524_48hpi_vs_mock	Lc05090	33.443	1.92436	0.49038	3.92423	8.7e-05	0.0022573
LR-66-524_48hpi_vs_mock	Lc20418	75.0548	1.07445	0.27434	3.91649	8.98e-05	0.00231323
LR-66-524_48hpi_vs_mock	Lc04667	66.0058	1.71703	0.438509	3.9156	9.02e-05	0.00231323
LR-66-524_48hpi_vs_mock	Lc35716	203.359	-1.22374	0.312809	-3.91209	9.15e-05	0.00232896
LR-66-524_48hpi_vs_mock	Lc05530	88.3616	1.16987	0.29931	3.90854	9.29e-05	0.00235294
LR-66-524_48hpi_vs_mock	Lc07896	57.2427	-1.70058	0.435899	-3.90132	9.57e-05	0.00239516
LR-66-524_48hpi_vs_mock	Lc20007	1284.12	1.26601	0.324484	3.90161	9.56e-05	0.00239516
LR-66-524_48hpi_vs_mock	Lc35250	239.21	5.49299	1.40736	3.90304	9.5e-05	0.00239516
LR-66-524_48hpi_vs_mock	Lc35622	11.0756	-6.26925	1.60835	-3.89793	9.7e-05	0.00240289
LR-66-524_48hpi_vs_mock	Lc32924	273.237	-3.03946	0.779905	-3.89722	9.73e-05	0.00240289
LR-66-524_48hpi_vs_mock	Lc38835	530.171	1.20147	0.308135	3.89918	9.65e-05	0.00240289
LR-66-524_48hpi_vs_mock	Lc21797	42.3434	1.78178	0.457769	3.89231	9.93e-05	0.00243719
LR-66-524_48hpi_vs_mock	Lc07628	6.33484	-4.97624	1.28084	-3.88515	0.000102267	0.00248788
LR-66-524_48hpi_vs_mock	Lc06610	99.4207	1.28814	0.331485	3.88598	0.000101918	0.00248788
LR-66-524_48hpi_vs_mock	Lc35915	108.713	-1.04907	0.27039	-3.87985	0.000104522	0.00252589
LR-66-524_48hpi_vs_mock	Lc38029	1178.58	3.87865	1.00015	3.87806	0.000105292	0.0025347
LR-66-524_48hpi_vs_mock	Lc36233	92.3938	-2.94713	0.763197	-3.86156	0.000112664	0.00269148
LR-66-524_48hpi_vs_mock	Lc38122	296.572	1.61032	0.417519	3.85687	0.000114848	0.00273321
LR-66-524_48hpi_vs_mock	Lc33245	36.1215	2.0129	0.523258	3.84686	0.00011964	0.00283647
LR-66-524_48hpi_vs_mock	Lc35667	43.1829	1.39526	0.362955	3.84417	0.00012096	0.00285693
LR-66-524_48hpi_vs_mock	Lc04946	14.2259	-1.83945	0.480731	-3.82635	0.000130055	0.00304612
LR-66-524_48hpi_vs_mock	Lc36599	723.738	5.69732	1.49002	3.82364	0.000131494	0.00305955
LR-66-524_48hpi_vs_mock	Lc05270	40.7873	-1.50135	0.393399	-3.81636	0.000135435	0.00312366
LR-66-524_48hpi_vs_mock	Lc35825	144.839	-1.47551	0.386685	-3.81579	0.000135746	0.00312366
LR-66-524_48hpi_vs_mock	Lc19260	395.149	-3.11423	0.81636	-3.81478	0.000136304	0.00312501
LR-66-524_48hpi_vs_mock	Lc22530	7.97594	3.19974	0.839536	3.81131	0.00013823	0.00315759
LR-66-524_48hpi_vs_mock	Lc32593	186.32	1.4692	0.386341	3.80286	0.000143034	0.00325546
LR-66-524_48hpi_vs_mock	Lc38991	74.5228	1.55488	0.409416	3.79779	0.000145989	0.00329873
LR-66-524_48hpi_vs_mock	Lc03756	210.045	1.89982	0.50017	3.79834	0.000145666	0.00329873
LR-66-524_48hpi_vs_mock	Lc29279	735.785	1.34706	0.354852	3.79611	0.000146982	0.0033092
LR-66-524_48hpi_vs_mock	Lc18744	39.823	-1.36501	0.35981	-3.79369	0.000148428	0.00332978
LR-66-524_48hpi_vs_mock	Lc23160	73.5132	-1.44432	0.381091	-3.78996	0.000150673	0.00334419
LR-66-524_48hpi_vs_mock	Lc12659	299.43	1.19214	0.314521	3.79033	0.000150447	0.00334419
LR-66-524_48hpi_vs_mock	Lc03686	487.143	2.00602	0.529189	3.79074	0.000150202	0.00334419
LR-66-524_48hpi_vs_mock	Lc35916	165.443	-1.53245	0.404486	-3.78865	0.000151468	0.00334995
LR-66-524_48hpi_vs_mock	Lc37776	73.921	1.06853	0.28241	3.78361	0.000154567	0.00340646
LR-66-524_48hpi_vs_mock	Lc11208	30.635	-2.1636	0.57301	-3.77585	0.000159466	0.00348832
LR-66-524_48hpi_vs_mock	Lc04666	30.3974	1.38668	0.367323	3.77508	0.000159953	0.00348832
LR-66-524_48hpi_vs_mock	Lc03964	148.384	2.84088	0.752249	3.77651	0.000159041	0.00348832
LR-66-524_48hpi_vs_mock	Lc36742	205.001	5.91395	1.56789	3.77192	0.000161996	0.00352059
LR-66-524_48hpi_vs_mock	Lc34927	126.802	-1.18592	0.314612	-3.76948	0.00016359	0.00353072
LR-66-524_48hpi_vs_mock	Lc34687	1407.3	-1.18442	0.314406	-3.76718	0.000165104	0.00355115
LR-66-524_48hpi_vs_mock	Lc16942	68.1522	-1.04373	0.277315	-3.76369	0.000167427	0.00358878
LR-66-524_48hpi_vs_mock	Lc31657	41.9693	1.59421	0.42384	3.76136	0.000168995	0.00360414
LR-66-524_48hpi_vs_mock	Lc05422	22.597	1.59859	0.425054	3.76091	0.000169295	0.00360414
LR-66-524_48hpi_vs_mock	Lc29307	19.5779	-4.48357	1.19525	-3.75116	0.000176016	0.0037219
LR-66-524_48hpi_vs_mock	Lc27231	148.957	1.24362	0.332426	3.74105	0.00018325	0.00386182
LR-66-524_48hpi_vs_mock	Lc22137	232.117	-1.21671	0.325891	-3.73347	0.000188861	0.00396671
LR-66-524_48hpi_vs_mock	Lc22138	18.4907	-1.76427	0.472712	-3.73223	0.00018979	0.0039729
LR-66-524_48hpi_vs_mock	Lc35349	158.822	1.37103	0.367571	3.72997	0.000191503	0.00398211
LR-66-524_48hpi_vs_mock	Lc36159	5.35006	-6.28941	1.68732	-3.72746	0.00019342	0.00400867
LR-66-524_48hpi_vs_mock	Lc29754	207.787	-1.38162	0.373376	-3.70035	0.000215301	0.00440165
LR-66-524_48hpi_vs_mock	Lc32838	584.876	-1.35348	0.365841	-3.69965	0.000215898	0.00440165
LR-66-524_48hpi_vs_mock	Lc37474	219.088	1.68302	0.455441	3.69537	0.000219565	0.0044487
LR-66-524_48hpi_vs_mock	Lc32394	111.816	2.0023	0.541852	3.6953	0.000219627	0.0044487
LR-66-524_48hpi_vs_mock	Lc11504	46.3712	-3.06922	0.831552	-3.69095	0.000223417	0.00449635
LR-66-524_48hpi_vs_mock	Lc35494	45.3771	-1.64959	0.446919	-3.69103	0.000223351	0.00449635
LR-66-524_48hpi_vs_mock	Lc34637	21.6225	-2.75731	0.747586	-3.68829	0.000225766	0.00452906
LR-66-524_48hpi_vs_mock	Lc34462	25.2278	-3.03891	0.825083	-3.68315	0.000230366	0.00458785
LR-66-524_48hpi_vs_mock	Lc21776	47.9238	2.00143	0.543289	3.68391	0.000229683	0.00458785
LR-66-524_48hpi_vs_mock	Lc26243	273.734	4.7065	1.27805	3.68257	0.000230895	0.00458785
LR-66-524_48hpi_vs_mock	Lc24051	76.6529	2.40944	0.655222	3.67728	0.000235732	0.00465441
LR-66-524_48hpi_vs_mock	Lc38247	114.468	1.53589	0.418127	3.67327	0.000239471	0.00471335
LR-66-524_48hpi_vs_mock	Lc23007	120.365	1.11631	0.304907	3.66116	0.000251072	0.00492149
LR-66-524_48hpi_vs_mock	Lc10858	24.3843	2.04603	0.558931	3.66061	0.000251618	0.00492149
LR-66-524_48hpi_vs_mock	Lc33354	3660.28	2.30392	0.635201	3.62707	0.000286652	0.00553752
LR-66-524_48hpi_vs_mock	Lc25299	166.607	-1.0656	0.294209	-3.62192	0.000292423	0.00555761
LR-66-524_48hpi_vs_mock	Lc35346	246.915	1.18052	0.326262	3.61833	0.000296515	0.00560691
LR-66-524_48hpi_vs_mock	Lc34210	573.587	-1.91043	0.528404	-3.61547	0.000299804	0.00565203
LR-66-524_48hpi_vs_mock	Lc24442	16.2826	-1.5942	0.441991	-3.60686	0.00030992	0.00573767
LR-66-524_48hpi_vs_mock	Lc37142	60.4026	-1.41873	0.393181	-3.60835	0.000308156	0.00573767
LR-66-524_48hpi_vs_mock	Lc09075	78.0631	1.06844	0.296136	3.60793	0.000308644	0.00573767
LR-66-524_48hpi_vs_mock	Lc33441	2010.51	1.17774	0.326293	3.60945	0.00030685	0.00573767
LR-66-524_48hpi_vs_mock	Lc36161	192.231	2.41605	0.669979	3.60616	0.000310764	0.00573767
LR-66-524_48hpi_vs_mock	Lc38654	6.89404	4.31714	1.19669	3.60756	0.000309093	0.00573767
LR-66-524_48hpi_vs_mock	Lc29640	174.954	1.16945	0.324417	3.60478	0.000312422	0.00575132
LR-66-524_48hpi_vs_mock	Lc31134	32.6189	-1.89292	0.527249	-3.59019	0.000330433	0.00604731
LR-66-524_48hpi_vs_mock	Lc33308	68.0132	1.33219	0.371179	3.58907	0.000331854	0.00605562
LR-66-524_48hpi_vs_mock	Lc36817	116.519	1.73635	0.484114	3.58666	0.000334939	0.00609414
LR-66-524_48hpi_vs_mock	Lc32812	935.517	2.78289	0.7767	3.58297	0.000339708	0.00616299
LR-66-524_48hpi_vs_mock	Lc37819	77.4575	-2.08521	0.582471	-3.57994	0.000343671	0.00618114
LR-66-524_48hpi_vs_mock	Lc06929	176.47	-1.88283	0.527176	-3.57155	0.000354876	0.00634837
LR-66-524_48hpi_vs_mock	Lc15834	69.1147	1.16734	0.326851	3.57146	0.000354997	0.00634837
LR-66-524_48hpi_vs_mock	Lc02596	384.345	1.96716	0.552252	3.56208	0.00036793	0.00656089
LR-66-524_48hpi_vs_mock	Lc16701	48.4708	1.05896	0.297442	3.56023	0.000370531	0.00656984
LR-66-524_48hpi_vs_mock	Lc21651	121.882	2.43726	0.684579	3.56023	0.000370529	0.00656984
LR-66-524_48hpi_vs_mock	Lc38495	27.3895	-3.88329	1.09144	-3.55794	0.00037378	0.00659011
LR-66-524_48hpi_vs_mock	Lc37343	42.714	2.05142	0.576512	3.55832	0.00037323	0.00659011
LR-66-524_48hpi_vs_mock	Lc33630	1344.82	1.09981	0.310334	3.54397	0.000394155	0.0069104
LR-66-524_48hpi_vs_mock	Lc20458	1036.03	-1.53113	0.432163	-3.54294	0.000395688	0.00691791
LR-66-524_48hpi_vs_mock	Lc36029	1537.87	2.1308	0.603549	3.53045	0.000414847	0.00721257
LR-66-524_48hpi_vs_mock	Lc12745	149.901	-1.88518	0.534313	-3.52824	0.00041834	0.00725315
LR-66-524_48hpi_vs_mock	Lc37523	61.0201	1.70409	0.483829	3.5221	0.00042815	0.00736207
LR-66-524_48hpi_vs_mock	Lc37221	54.4607	2.0994	0.595961	3.52272	0.00042715	0.00736207
LR-66-524_48hpi_vs_mock	Lc36004	175.603	1.00324	0.284966	3.52056	0.000430629	0.00738441
LR-66-524_48hpi_vs_mock	Lc12151	919.077	4.90048	1.39251	3.51918	0.000432883	0.00740277
LR-66-524_48hpi_vs_mock	Lc01620	1460.93	-2.72668	0.77674	-3.51042	0.000447408	0.00758895
LR-66-524_48hpi_vs_mock	Lc07824	247.077	1.7496	0.500646	3.49469	0.000474617	0.00802873
LR-66-524_48hpi_vs_mock	Lc23175	115.471	-1.0651	0.305041	-3.49167	0.000480006	0.00808447
LR-66-524_48hpi_vs_mock	Lc03711	96.5261	1.41699	0.405899	3.49099	0.000481234	0.00808447
LR-66-524_48hpi_vs_mock	Lc34060	30.2809	1.95467	0.560312	3.48855	0.000485657	0.00812761
LR-66-524_48hpi_vs_mock	Lc16016	32.4236	1.46096	0.420246	3.47645	0.000508095	0.00843546
LR-66-524_48hpi_vs_mock	Lc25328	199.526	-1.19175	0.342877	-3.47573	0.000509468	0.00843587
LR-66-524_48hpi_vs_mock	Lc22114	2711.87	3.07948	0.889367	3.46255	0.000535084	0.0088134
LR-66-524_48hpi_vs_mock	Lc24924	104.13	1.43079	0.413329	3.46162	0.000536928	0.00882055
LR-66-524_48hpi_vs_mock	Lc33991	41.5444	-2.15897	0.624989	-3.45441	0.000551495	0.0089721
LR-66-524_48hpi_vs_mock	Lc36223	151.85	-1.06132	0.307728	-3.44889	0.000562894	0.00912734
LR-66-524_48hpi_vs_mock	Lc26175	41.0435	-1.48211	0.430501	-3.44276	0.000575804	0.00924091
LR-66-524_48hpi_vs_mock	Lc32367	69.0259	1.7913	0.520565	3.44107	0.000579411	0.00927503
LR-66-524_48hpi_vs_mock	Lc04504	127.434	-1.35805	0.395475	-3.43397	0.000594807	0.00942505
LR-66-524_48hpi_vs_mock	Lc32461	12.1545	2.20337	0.641593	3.43422	0.000594265	0.00942505
LR-66-524_48hpi_vs_mock	Lc38235	1750.05	-1.40645	0.409812	-3.43195	0.000599261	0.00944779
LR-66-524_48hpi_vs_mock	Lc31709	57.54	-1.24654	0.363564	-3.42868	0.000606533	0.00951451
LR-66-524_48hpi_vs_mock	Lc38213	12.5323	3.22735	0.941562	3.42765	0.00060882	0.00952651
LR-66-524_48hpi_vs_mock	Lc36205	1795.82	-1.22232	0.357553	-3.41858	0.00062948	0.00982523
LR-66-524_48hpi_vs_mock	Lc37648	202.909	1.15591	0.339651	3.40323	0.000665935	0.0103171
LR-66-524_48hpi_vs_mock	Lc20718	177.482	1.25335	0.368637	3.39996	0.000673963	0.0104156
LR-66-524_48hpi_vs_mock	Lc08973	61.7403	-1.9255	0.567009	-3.39588	0.000684076	0.0104942
LR-66-524_48hpi_vs_mock	Lc20936	33.3821	1.7193	0.506215	3.39639	0.000682803	0.0104942
LR-66-524_48hpi_vs_mock	Lc19487	27.2813	1.49485	0.441288	3.38748	0.000705389	0.0107422
LR-66-524_48hpi_vs_mock	Lc10349	285.516	-1.7159	0.507304	-3.38238	0.000718595	0.0108903
LR-66-524_48hpi_vs_mock	Lc07443	45.7809	1.79427	0.530937	3.37943	0.000726356	0.0109813
LR-66-524_48hpi_vs_mock	Lc19335	5.88719	-3.14125	0.930331	-3.37648	0.000734187	0.0110198
LR-66-524_48hpi_vs_mock	Lc34117	42.0391	-1.4505	0.429521	-3.37701	0.000732772	0.0110198
LR-66-524_48hpi_vs_mock	Lc01236	180.149	-1.17827	0.348867	-3.37744	0.000731652	0.0110198
LR-66-524_48hpi_vs_mock	Lc34706	289.684	1.68764	0.50035	3.37293	0.000743732	0.0111364
LR-66-524_48hpi_vs_mock	Lc31038	63.2204	2.09702	0.622414	3.36917	0.000753943	0.0112624
LR-66-524_48hpi_vs_mock	Lc25785	518.122	2.55597	0.759372	3.36589	0.000762961	0.0113429
LR-66-524_48hpi_vs_mock	Lc22557	411.145	4.42367	1.31413	3.36625	0.000761989	0.0113429
LR-66-524_48hpi_vs_mock	Lc07525	19.6084	-1.88708	0.561134	-3.36298	0.000771068	0.0114363
LR-66-524_48hpi_vs_mock	Lc37812	16.9958	-1.65133	0.491495	-3.35982	0.000779935	0.0115405
LR-66-524_48hpi_vs_mock	Lc09000	198.724	4.38364	1.30909	3.34862	0.000812166	0.0119327
LR-66-524_48hpi_vs_mock	Lc34536	25.8696	1.62373	0.486849	3.33518	0.00085245	0.0124953
LR-66-524_48hpi_vs_mock	Lc36283	24.9596	4.34201	1.30258	3.33339	0.000857951	0.0125173
LR-66-524_48hpi_vs_mock	Lc08144	36.7717	-1.84102	0.552689	-3.33103	0.000865263	0.0125946
LR-66-524_48hpi_vs_mock	Lc34396	59.1719	-1.29881	0.390022	-3.3301	0.000868159	0.0126074
LR-66-524_48hpi_vs_mock	Lc35156	88.29	1.04836	0.315367	3.32427	0.000886508	0.0128144
LR-66-524_48hpi_vs_mock	Lc04983	58.9878	-2.75813	0.831032	-3.31892	0.00090367	0.0130324
LR-66-524_48hpi_vs_mock	Lc06712	370.368	2.02825	0.611503	3.31682	0.000910467	0.0131003
LR-66-524_48hpi_vs_mock	Lc11505	142.12	-2.84423	0.85847	-3.31313	0.000922574	0.013244
LR-66-524_48hpi_vs_mock	Lc05896	75.8111	-1.53974	0.465214	-3.30975	0.000933778	0.0133436
LR-66-524_48hpi_vs_mock	Lc35853	53.2337	2.68326	0.811179	3.30785	0.000940143	0.013404
LR-66-524_48hpi_vs_mock	Lc18960	57.0217	2.60761	0.789116	3.30446	0.000951589	0.0135057
LR-66-524_48hpi_vs_mock	Lc13475	1099.24	-1.95897	0.595557	-3.28931	0.00100434	0.0140774
LR-66-524_48hpi_vs_mock	Lc15082	117.156	-1.33745	0.40672	-3.28839	0.00100762	0.0140774
LR-66-524_48hpi_vs_mock	Lc28060	27.548	1.16236	0.3546	3.27795	0.00104563	0.0145759
LR-66-524_48hpi_vs_mock	Lc08160	19114.1	-1.84674	0.566471	-3.26007	0.00111384	0.0154923
LR-66-524_48hpi_vs_mock	Lc35991	480.086	1.06685	0.32735	3.25904	0.0011179	0.0155142
LR-66-524_48hpi_vs_mock	Lc35784	599.012	-1.69643	0.520792	-3.25739	0.00112441	0.0155701
LR-66-524_48hpi_vs_mock	Lc01753	1087.82	-2.98987	0.919241	-3.25254	0.00114379	0.0158036
LR-66-524_48hpi_vs_mock	Lc37213	353.597	-1.30506	0.401408	-3.25119	0.00114922	0.015827
LR-66-524_48hpi_vs_mock	Lc10269	215.628	-1.16611	0.358775	-3.25024	0.00115307	0.015827
LR-66-524_48hpi_vs_mock	Lc00068	72.5895	1.06529	0.327699	3.25082	0.00115074	0.015827
LR-66-524_48hpi_vs_mock	Lc33010	78.0726	-2.52032	0.775648	-3.24931	0.00115687	0.0158442
LR-66-524_48hpi_vs_mock	Lc06147	23.7703	-1.26062	0.389524	-3.23632	0.00121082	0.016475
LR-66-524_48hpi_vs_mock	Lc37439	547.108	1.17502	0.363265	3.2346	0.00121811	0.0165383
LR-66-524_48hpi_vs_mock	Lc17665	43.1767	-1.38543	0.42869	-3.23178	0.00123021	0.0165589
LR-66-524_48hpi_vs_mock	Lc34958	29.1483	-1.06492	0.329461	-3.2323	0.001228	0.0165589
LR-66-524_48hpi_vs_mock	Lc32000	55.1632	-1.10783	0.34298	-3.23001	0.00123787	0.0166262
LR-66-524_48hpi_vs_mock	Lc26153	816.226	-1.85731	0.575421	-3.22775	0.0012477	0.0167223
LR-66-524_48hpi_vs_mock	Lc36012	149.47	1.1932	0.369796	3.22663	0.00125257	0.0167517
LR-66-524_48hpi_vs_mock	Lc33708	17.0597	4.40128	1.36457	3.2254	0.00125798	0.0167883
LR-66-524_48hpi_vs_mock	Lc33095	54.9636	1.45876	0.452632	3.22283	0.0012693	0.0168674
LR-66-524_48hpi_vs_mock	Lc38678	8.30225	3.01551	0.935554	3.22323	0.00126753	0.0168674
LR-66-524_48hpi_vs_mock	Lc36963	24373.1	1.79506	0.558369	3.21484	0.00130519	0.0173074
LR-66-524_48hpi_vs_mock	Lc23922	355.973	1.30343	0.4064	3.20726	0.00134007	0.0176207
LR-66-524_48hpi_vs_mock	Lc17495	74.9323	-1.34816	0.421281	-3.20015	0.00137357	0.0179481
LR-66-524_48hpi_vs_mock	Lc33190	35.2604	2.3972	0.751039	3.19184	0.00141367	0.0184337
LR-66-524_48hpi_vs_mock	Lc33871	552.411	2.07334	0.650059	3.18946	0.00142538	0.0185478
LR-66-524_48hpi_vs_mock	Lc35270	1423.79	1.00131	0.314419	3.18463	0.00144938	0.018782
LR-66-524_48hpi_vs_mock	Lc04534	251.512	4.32334	1.35856	3.18229	0.00146115	0.0188953
LR-66-524_48hpi_vs_mock	Lc18173	37.2001	2.19997	0.69167	3.18066	0.00146941	0.0189629
LR-66-524_48hpi_vs_mock	Lc27690	198.376	-1.77022	0.556927	-3.17855	0.00148012	0.0190182
LR-66-524_48hpi_vs_mock	Lc35282	3949.38	-1.63839	0.515536	-3.17803	0.00148281	0.0190182
LR-66-524_48hpi_vs_mock	Lc02597	845.176	1.57793	0.496457	3.17839	0.00148095	0.0190182
LR-66-524_48hpi_vs_mock	Lc34502	5.9561	-2.00731	0.632023	-3.176	0.00149321	0.0190735
LR-66-524_48hpi_vs_mock	Lc21552	115.733	-1.58394	0.499549	-3.17074	0.00152053	0.0193575
LR-66-524_48hpi_vs_mock	Lc35824	17.4103	-1.3905	0.438572	-3.17053	0.00152163	0.0193575
LR-66-524_48hpi_vs_mock	Lc19118	177.304	1.33467	0.421165	3.16899	0.00152972	0.0194209
LR-66-524_48hpi_vs_mock	Lc27588	19.5974	2.04167	0.644441	3.16812	0.00153427	0.0194393
LR-66-524_48hpi_vs_mock	Lc32281	59.8655	1.09312	0.345284	3.16584	0.00154634	0.0195526
LR-66-524_48hpi_vs_mock	Lc36220	20.0919	-1.21571	0.38508	-3.15704	0.00159378	0.0200595
LR-66-524_48hpi_vs_mock	Lc33274	132.72	-1.14964	0.364775	-3.15165	0.00162348	0.0202418
LR-66-524_48hpi_vs_mock	Lc22693	57.372	1.06819	0.338917	3.15178	0.00162278	0.0202418
LR-66-524_48hpi_vs_mock	Lc34209	26.317	3.11886	0.990267	3.14952	0.00163539	0.0202772
LR-66-524_48hpi_vs_mock	Lc36235	38.7185	-1.31458	0.417768	-3.14669	0.00165132	0.0204262
LR-66-524_48hpi_vs_mock	Lc33740	90.6186	-1.22542	0.390517	-3.13794	0.00170141	0.0209217
LR-66-524_48hpi_vs_mock	Lc35169	18.1862	1.34901	0.430397	3.13435	0.00172237	0.0210965
LR-66-524_48hpi_vs_mock	Lc22577	25.2236	1.80738	0.577	3.13238	0.00173396	0.021197
LR-66-524_48hpi_vs_mock	Lc03620	2137.33	1.07713	0.344613	3.12562	0.00177432	0.0215477
LR-66-524_48hpi_vs_mock	Lc32778	470.576	1.11043	0.355868	3.12034	0.00180644	0.0218272
LR-66-524_48hpi_vs_mock	Lc33340	46.3842	-2.35467	0.75494	-3.11901	0.0018146	0.0218835
LR-66-524_48hpi_vs_mock	Lc26457	193.032	-1.08731	0.348966	-3.1158	0.00183448	0.0220385
LR-66-524_48hpi_vs_mock	Lc14831	1357.25	-1.049	0.336649	-3.11599	0.00183328	0.0220385
LR-66-524_48hpi_vs_mock	Lc02360	27.9273	-4.2565	1.36772	-3.1121	0.00185759	0.0222307
LR-66-524_48hpi_vs_mock	Lc30202	607.078	1.55718	0.501354	3.10594	0.00189675	0.0225699
LR-66-524_48hpi_vs_mock	Lc23055	35.7062	-1.38664	0.446646	-3.10455	0.00190567	0.022633
LR-66-524_48hpi_vs_mock	Lc34723	213.535	-1.47434	0.475248	-3.10226	0.00192046	0.0227654
LR-66-524_48hpi_vs_mock	Lc38243	796.128	-1.5416	0.498752	-3.09091	0.00199545	0.0233652
LR-66-524_48hpi_vs_mock	Lc13686	25.3611	2.76655	0.894878	3.09154	0.00199121	0.0233652
LR-66-524_48hpi_vs_mock	Lc35234	6.09358	4.56014	1.47546	3.09065	0.00199719	0.0233652
LR-66-524_48hpi_vs_mock	Lc13056	87.2967	-4.21999	1.36566	-3.09007	0.00200112	0.0233676
LR-66-524_48hpi_vs_mock	Lc18959	10.8797	4.76247	1.54339	3.08572	0.00203063	0.0236518
LR-66-524_48hpi_vs_mock	Lc07438	23.8561	-1.19453	0.387733	-3.0808	0.00206447	0.0239732
LR-66-524_48hpi_vs_mock	Lc33571	144.183	2.74498	0.892573	3.07535	0.00210253	0.0243248
LR-66-524_48hpi_vs_mock	Lc04586	48.0358	-4.54675	1.4803	-3.07152	0.00212974	0.0243759
LR-66-524_48hpi_vs_mock	Lc36514	779.847	-2.39788	0.780665	-3.07159	0.00212921	0.0243759
LR-66-524_48hpi_vs_mock	Lc02053	11.6628	-2.14379	0.69782	-3.07213	0.0021254	0.0243759
LR-66-524_48hpi_vs_mock	Lc33780	93.9565	1.38694	0.45156	3.07144	0.00213031	0.0243759
LR-66-524_48hpi_vs_mock	Lc23870	54.3143	1.59767	0.519779	3.07376	0.0021138	0.0243759
LR-66-524_48hpi_vs_mock	Lc35222	52.7384	1.77612	0.578554	3.06994	0.00214103	0.0244539
LR-66-524_48hpi_vs_mock	Lc32686	9.99242	-1.69327	0.553782	-3.05765	0.00223083	0.0253585
LR-66-524_48hpi_vs_mock	Lc23528	103.342	-1.05861	0.346195	-3.05784	0.00222942	0.0253585
LR-66-524_48hpi_vs_mock	Lc23308	3472.65	2.03021	0.664219	3.05654	0.00223911	0.0253585
LR-66-524_48hpi_vs_mock	Lc04835	15.8149	2.03436	0.665618	3.05635	0.0022405	0.0253585
LR-66-524_48hpi_vs_mock	Lc37838	17.6137	2.12061	0.694154	3.05496	0.00225089	0.0254301
LR-66-524_48hpi_vs_mock	Lc37929	1156.22	1.04195	0.341824	3.0482	0.0023022	0.0259163
LR-66-524_48hpi_vs_mock	Lc10942	451.088	1.60309	0.526027	3.04754	0.00230723	0.0259263
LR-66-524_48hpi_vs_mock	Lc05599	120.697	-1.04748	0.3439	-3.04589	0.00231991	0.0259783
LR-66-524_48hpi_vs_mock	Lc38658	79.6795	-1.05456	0.34637	-3.04462	0.00232978	0.0260395
LR-66-524_48hpi_vs_mock	Lc18820	25.1185	1.48149	0.486831	3.04313	0.00234133	0.0261219
LR-66-524_48hpi_vs_mock	Lc35608	27.9272	-1.23459	0.406005	-3.04084	0.00235923	0.0262281
LR-66-524_48hpi_vs_mock	Lc19577	797.637	-1.7146	0.564291	-3.03851	0.00237751	0.0263845
LR-66-524_48hpi_vs_mock	Lc23658	60.643	-1.44672	0.476405	-3.03675	0.00239148	0.0264925
LR-66-524_48hpi_vs_mock	Lc04479	86.5538	1.35552	0.447177	3.03129	0.00243508	0.0269278
LR-66-524_48hpi_vs_mock	Lc10832	97.7295	1.69835	0.560981	3.02745	0.00246623	0.0271286
LR-66-524_48hpi_vs_mock	Lc28198	54.6897	1.30949	0.43277	3.02583	0.00247955	0.0271808
LR-66-524_48hpi_vs_mock	Lc13649	11.3612	2.2901	0.758198	3.02044	0.00252404	0.0276189
LR-66-524_48hpi_vs_mock	Lc37246	93.5624	-3.52812	1.1699	-3.01576	0.00256336	0.0278543
LR-66-524_48hpi_vs_mock	Lc10941	14.8638	1.76917	0.586626	3.01583	0.00256276	0.0278543
LR-66-524_48hpi_vs_mock	Lc10472	104.107	-1.11988	0.371584	-3.01381	0.00257991	0.0279856
LR-66-524_48hpi_vs_mock	Lc23393	28.9112	1.43233	0.475611	3.01156	0.00259909	0.0281448
LR-66-524_48hpi_vs_mock	Lc36133	458.515	-1.00509	0.334052	-3.00878	0.00262299	0.0283057
LR-66-524_48hpi_vs_mock	Lc32813	358.015	2.60968	0.868339	3.00538	0.00265254	0.0285261
LR-66-524_48hpi_vs_mock	Lc24539	49.8959	1.01011	0.336193	3.00456	0.00265963	0.0285534
LR-66-524_48hpi_vs_mock	Lc03448	382.505	1.63197	0.544189	2.9989	0.00270952	0.0289896
LR-66-524_48hpi_vs_mock	Lc19246	544.349	-1.46439	0.489006	-2.99462	0.00274791	0.0293065
LR-66-524_48hpi_vs_mock	Lc32391	59.7961	1.43762	0.480077	2.99455	0.00274851	0.0293065
LR-66-524_48hpi_vs_mock	Lc23049	180.051	1.85482	0.619909	2.99208	0.00277083	0.0294442
LR-66-524_48hpi_vs_mock	Lc02657	28.7028	-4.05615	1.35669	-2.98975	0.00279208	0.0294698
LR-66-524_48hpi_vs_mock	Lc37327	4508.47	-2.02509	0.67729	-2.98999	0.00278991	0.0294698
LR-66-524_48hpi_vs_mock	Lc36846	255.512	-1.11219	0.372647	-2.98457	0.00283973	0.0297222
LR-66-524_48hpi_vs_mock	Lc28165	24.2111	-1.46198	0.489985	-2.98373	0.00284755	0.0297543
LR-66-524_48hpi_vs_mock	Lc36665	399.639	-2.22506	0.747117	-2.97819	0.00289952	0.0300964
LR-66-524_48hpi_vs_mock	Lc36397	798.19	-1.27849	0.429229	-2.97857	0.00289593	0.0300964
LR-66-524_48hpi_vs_mock	Lc34844	4712.72	1.70135	0.571214	2.97848	0.00289683	0.0300964
LR-66-524_48hpi_vs_mock	Lc21350	124.675	-1.41288	0.474691	-2.97641	0.00291642	0.0302216
LR-66-524_48hpi_vs_mock	Lc28660	63.6863	-2.03609	0.684525	-2.97445	0.0029351	0.0303148
LR-66-524_48hpi_vs_mock	Lc32954	302.246	2.40044	0.807342	2.97326	0.00294651	0.0303326
LR-66-524_48hpi_vs_mock	Lc36068	2777.98	1.07676	0.362248	2.97243	0.00295452	0.030365
LR-66-524_48hpi_vs_mock	Lc33854	2682.12	1.77456	0.597325	2.97085	0.00296981	0.0304223
LR-66-524_48hpi_vs_mock	Lc09245	14.0428	1.71668	0.578103	2.9695	0.00298283	0.0304946
LR-66-524_48hpi_vs_mock	Lc21039	87.3995	-1.00912	0.340079	-2.96732	0.00300405	0.0305729
LR-66-524_48hpi_vs_mock	Lc31872	34.3607	1.41069	0.475775	2.96504	0.0030264	0.0307005
LR-66-524_48hpi_vs_mock	Lc32247	3723.24	-1.02548	0.346106	-2.96292	0.00304733	0.030813
LR-66-524_48hpi_vs_mock	Lc36194	302.202	-1.03233	0.3485	-2.96221	0.00305437	0.0308343
LR-66-524_48hpi_vs_mock	Lc20877	52.1669	1.05666	0.356899	2.96066	0.00306976	0.0309399
LR-66-524_48hpi_vs_mock	Lc14216	30.8775	-1.38422	0.467711	-2.95956	0.00308078	0.031001
LR-66-524_48hpi_vs_mock	Lc33368	8.77757	-3.95701	1.34087	-2.95107	0.00316677	0.0314945
LR-66-524_48hpi_vs_mock	Lc37008	36.4471	-1.31725	0.446359	-2.95109	0.00316652	0.0314945
LR-66-524_48hpi_vs_mock	Lc15741	6.5794	4.06491	1.37759	2.95075	0.00317008	0.0314945
LR-66-524_48hpi_vs_mock	Lc34377	220.875	1.1446	0.388129	2.94902	0.00318779	0.0315702
LR-66-524_48hpi_vs_mock	Lc01338	13.2221	-4.061	1.37821	-2.94657	0.00321321	0.0317216
LR-66-524_48hpi_vs_mock	Lc35995	7.05831	2.72813	0.92573	2.94701	0.00320865	0.0317216
LR-66-524_48hpi_vs_mock	Lc26456	441.825	-1.06456	0.361804	-2.94238	0.00325705	0.0320029
LR-66-524_48hpi_vs_mock	Lc35418	26.5197	-1.33833	0.455361	-2.93905	0.00329218	0.0322007
LR-66-524_48hpi_vs_mock	Lc33707	1384.06	1.01096	0.344092	2.93804	0.0033029	0.0322007
LR-66-524_48hpi_vs_mock	Lc02163	65.5409	1.05975	0.360666	2.93833	0.00329985	0.0322007
LR-66-524_48hpi_vs_mock	Lc36330	14.8879	-2.76943	0.943395	-2.9356	0.00332905	0.0324052
LR-66-524_48hpi_vs_mock	Lc37363	166.545	-1.19017	0.405635	-2.93409	0.00334523	0.032455
LR-66-524_48hpi_vs_mock	Lc04520	32.7587	-1.11073	0.378783	-2.93237	0.00336389	0.0325289
LR-66-524_48hpi_vs_mock	Lc36384	919.034	-1.10446	0.376874	-2.93059	0.00338319	0.0325289
LR-66-524_48hpi_vs_mock	Lc37852	864.203	2.94128	1.00365	2.93058	0.00338334	0.0325289
LR-66-524_48hpi_vs_mock	Lc32581	25.4733	-2.33924	0.798666	-2.92894	0.00340121	0.0325608
LR-66-524_48hpi_vs_mock	Lc38624	26.7481	1.39527	0.476654	2.92723	0.00342	0.0326806
LR-66-524_48hpi_vs_mock	Lc36252	23.4744	1.64167	0.561394	2.92427	0.00345266	0.0328923
LR-66-524_48hpi_vs_mock	Lc34708	69.6433	1.43135	0.490851	2.91606	0.00354478	0.0337185
LR-66-524_48hpi_vs_mock	Lc21170	33.2034	-1.1666	0.400212	-2.91496	0.00355736	0.0337356
LR-66-524_48hpi_vs_mock	Lc09220	16.2776	1.90351	0.65299	2.91507	0.00355606	0.0337356
LR-66-524_48hpi_vs_mock	Lc15515	53.4902	1.54329	0.529532	2.91445	0.00356315	0.0337394
LR-66-524_48hpi_vs_mock	Lc15873	15.3368	1.95307	0.672678	2.90343	0.00369101	0.0347399
LR-66-524_48hpi_vs_mock	Lc38820	25.3014	1.55891	0.537035	2.90281	0.00369834	0.0347566
LR-66-524_48hpi_vs_mock	Lc36584	13.9826	2.72273	0.940762	2.89417	0.00380163	0.035514
LR-66-524_48hpi_vs_mock	Lc36970	4029.28	1.4115	0.487785	2.89369	0.00380738	0.0355148
LR-66-524_48hpi_vs_mock	Lc29197	28.7719	2.42203	0.837467	2.89209	0.00382686	0.0355903
LR-66-524_48hpi_vs_mock	Lc00129	41.7324	-2.60169	0.900638	-2.88872	0.0038681	0.0359205
LR-66-524_48hpi_vs_mock	Lc36170	466.374	1.07624	0.372647	2.88809	0.00387586	0.0359393
LR-66-524_48hpi_vs_mock	Lc04309	14.158	-1.26819	0.439565	-2.88509	0.00391297	0.0362297
LR-66-524_48hpi_vs_mock	Lc00913	34.4792	1.33497	0.463697	2.87897	0.00398971	0.0368312
LR-66-524_48hpi_vs_mock	Lc10441	10.3778	-4.03738	1.40302	-2.87764	0.00400658	0.0369326
LR-66-524_48hpi_vs_mock	Lc36686	17.3762	-2.46634	0.857697	-2.87554	0.00403343	0.0370708
LR-66-524_48hpi_vs_mock	Lc02699	853.062	1.06187	0.369854	2.87106	0.00409093	0.0375442
LR-66-524_48hpi_vs_mock	Lc38888	1570.72	1.80493	0.628931	2.86984	0.00410684	0.03758
LR-66-524_48hpi_vs_mock	Lc35686	538.133	1.09095	0.380282	2.86878	0.00412053	0.0376502
LR-66-524_48hpi_vs_mock	Lc38327	262.356	3.52793	1.23199	2.8636	0.00418851	0.0381483
LR-66-524_48hpi_vs_mock	Lc35901	36.1119	1.1365	0.397403	2.8598	0.00423903	0.0384523
LR-66-524_48hpi_vs_mock	Lc35913	167.138	3.94738	1.38245	2.85536	0.00429883	0.0388259
LR-66-524_48hpi_vs_mock	Lc18846	818.98	2.10581	0.737647	2.85477	0.00430675	0.0388414
LR-66-524_48hpi_vs_mock	Lc29135	5476.89	-1.20041	0.420908	-2.85197	0.00434499	0.0390737
LR-66-524_48hpi_vs_mock	Lc35446	11.2124	1.74751	0.614169	2.84532	0.00443671	0.0398413
LR-66-524_48hpi_vs_mock	Lc15163	10.2588	-1.78619	0.627946	-2.8445	0.00444813	0.0398502
LR-66-524_48hpi_vs_mock	Lc38476	134.794	2.17639	0.765168	2.84433	0.00445044	0.0398502
LR-66-524_48hpi_vs_mock	Lc30668	31.5528	1.40298	0.493701	2.84177	0.00448644	0.040058
LR-66-524_48hpi_vs_mock	Lc27145	8.33882	2.55213	0.897944	2.84219	0.00448047	0.040058
LR-66-524_48hpi_vs_mock	Lc38830	29.518	1.14834	0.404426	2.83942	0.00451949	0.0402956
LR-66-524_48hpi_vs_mock	Lc19473	5.63787	-2.46454	0.870074	-2.83256	0.00461766	0.0409382
LR-66-524_48hpi_vs_mock	Lc32673	9912.9	-2.00669	0.709144	-2.82974	0.00465861	0.0410991
LR-66-524_48hpi_vs_mock	Lc33594	16.3658	1.30665	0.46215	2.82733	0.00469381	0.041262
LR-66-524_48hpi_vs_mock	Lc17806	148.108	1.10151	0.389886	2.82522	0.00472483	0.0414764
LR-66-524_48hpi_vs_mock	Lc38261	43.6254	1.08527	0.384981	2.81902	0.00481702	0.0421086
LR-66-524_48hpi_vs_mock	Lc22937	18.9525	-1.39854	0.497122	-2.81328	0.00490393	0.0426894
LR-66-524_48hpi_vs_mock	Lc18531	29.0811	-1.70402	0.606939	-2.80757	0.00499168	0.0432129
LR-66-524_48hpi_vs_mock	Lc34653	66.0656	-2.95656	1.05497	-2.80251	0.00507066	0.043544
LR-66-524_48hpi_vs_mock	Lc05471	880.03	1.45483	0.519447	2.80073	0.00509879	0.0436571
LR-66-524_48hpi_vs_mock	Lc33221	5753.15	-1.58083	0.565885	-2.79355	0.00521322	0.044094
LR-66-524_48hpi_vs_mock	Lc33511	1745.77	2.91584	1.04509	2.79004	0.00527013	0.044374
LR-66-524_48hpi_vs_mock	Lc34550	65.2172	-1.9783	0.709699	-2.78752	0.00531135	0.0446224
LR-66-524_48hpi_vs_mock	Lc36626	66.6115	-1.02324	0.367406	-2.78504	0.00535211	0.0449046
LR-66-524_48hpi_vs_mock	Lc38369	168.646	-2.90933	1.04581	-2.78188	0.00540445	0.0452831
LR-66-524_48hpi_vs_mock	Lc38573	322.976	-3.35589	1.20655	-2.78139	0.00541273	0.0452918
LR-66-524_48hpi_vs_mock	Lc03295	440.753	1.224	0.440249	2.78025	0.00543174	0.0453296
LR-66-524_48hpi_vs_mock	Lc37137	31.896	1.12611	0.405215	2.77905	0.00545185	0.0453765
LR-66-524_48hpi_vs_mock	Lc07844	339.331	1.94932	0.701811	2.77755	0.00547704	0.0454652
LR-66-524_48hpi_vs_mock	Lc33606	5.1396	5.82776	2.1002	2.77486	0.00552252	0.045782
LR-66-524_48hpi_vs_mock	Lc25227	19.5402	2.61547	0.942992	2.77358	0.00554426	0.0458567
LR-66-524_48hpi_vs_mock	Lc38919	75.5094	-1.25424	0.452301	-2.77303	0.00555373	0.0458586
LR-66-524_48hpi_vs_mock	Lc35437	359.935	1.381	0.499118	2.76688	0.00565964	0.0466102
LR-66-524_48hpi_vs_mock	Lc07855	58.2216	-1.96583	0.710926	-2.76517	0.00568925	0.0466443
LR-66-524_48hpi_vs_mock	Lc08931	26.197	-1.50058	0.542721	-2.76492	0.0056936	0.0466443
LR-66-524_48hpi_vs_mock	Lc37967	215.54	-1.02367	0.370168	-2.76543	0.00568484	0.0466443
LR-66-524_48hpi_vs_mock	Lc06597	108.432	-1.13129	0.409307	-2.76391	0.00571127	0.0466669
LR-66-524_48hpi_vs_mock	Lc35567	198.89	-3.20043	1.15817	-2.76335	0.00572106	0.0466859
LR-66-524_48hpi_vs_mock	Lc36805	16.5897	-1.72774	0.625466	-2.76232	0.0057393	0.0467027
LR-66-524_48hpi_vs_mock	Lc33970	194.155	1.05356	0.38144	2.76207	0.00574367	0.0467027
LR-66-524_48hpi_vs_mock	Lc29017	921.138	1.1818	0.427884	2.76196	0.0057455	0.0467027
LR-66-524_48hpi_vs_mock	Lc09426	52.3828	1.42341	0.515742	2.75994	0.00578125	0.0468825
LR-66-524_48hpi_vs_mock	Lc34677	1334.45	-2.7575	1.00005	-2.75736	0.00582695	0.0469986
LR-66-524_48hpi_vs_mock	Lc34509	6.59943	3.79291	1.37657	2.75533	0.00586332	0.0472264
LR-66-524_48hpi_vs_mock	Lc28694	927.855	-1.35317	0.491318	-2.75416	0.00588432	0.0472785
LR-66-524_48hpi_vs_mock	Lc32919	49.9919	-2.16437	0.786829	-2.75074	0.00594599	0.0477128
LR-66-524_48hpi_vs_mock	Lc38037	47.5611	1.36479	0.497707	2.74216	0.00610372	0.0487285
LR-66-524_48hpi_vs_mock	Lc38340	28.4607	1.77557	0.647621	2.74169	0.00611245	0.0487361
LR-66-524_48hpi_vs_mock	Lc10651	30.1402	-1.27069	0.463703	-2.74031	0.00613804	0.0488158
LR-66-524_48hpi_vs_mock	Lc35948	17.3225	-1.4487	0.529187	-2.73759	0.00618906	0.0490346
LR-66-524_48hpi_vs_mock	Lc33453	11.8262	-1.83314	0.670226	-2.73511	0.00623598	0.0491574
LR-66-524_48hpi_vs_mock	Lc23492	55.4195	1.01618	0.371528	2.73513	0.00623547	0.0491574
LR-66-524_48hpi_vs_mock	Lc37169	160.139	1.62677	0.594634	2.73575	0.00622379	0.0491574
LR-66-524_48hpi_vs_mock	Lc34669	93.3012	-3.43427	1.25631	-2.73361	0.0062644	0.0492293
LR-66-524_48hpi_vs_mock	Lc24588	5.45274	-2.90299	1.06177	-2.73411	0.00625498	0.0492293
LR-66-524_48hpi_vs_mock	Lc16360	113.474	-1.53506	0.562921	-2.72696	0.00639207	0.0498852
LR-66-524_48hpi_vs_mock	Lc33365	82.213	2.69784	0.989193	2.72732	0.00638516	0.0498852
LR-66-524_72hpi_vs_mock	Lc22559	4038.87	8.59666	0.526847	16.3172	7.44686e-60	5.02365e-56
LR-66-524_72hpi_vs_mock	Lc34830	390.915	5.74518	0.415192	13.8374	1.51611e-43	5.11385e-40
LR-66-524_72hpi_vs_mock	Lc07630	68.6416	22.1235	1.65394	13.3762	8.32563e-41	1.87216e-37
LR-66-524_72hpi_vs_mock	Lc38814	2165.59	7.31834	0.555371	13.1774	1.18414e-39	1.99705e-36
LR-66-524_72hpi_vs_mock	Lc35991	480.086	4.07648	0.322839	12.627	1.49921e-36	2.02273e-33
LR-66-524_72hpi_vs_mock	Lc22810	235.777	5.27958	0.424142	12.4477	1.44018e-35	1.61924e-32
LR-66-524_72hpi_vs_mock	Lc23308	3472.65	7.92528	0.654773	12.1038	1.00774e-33	9.71175e-31
LR-66-524_72hpi_vs_mock	Lc32455	284.465	4.07221	0.346143	11.7645	5.94617e-32	5.01411e-29
LR-66-524_72hpi_vs_mock	Lc38607	8276.11	7.21294	0.621897	11.5983	4.20377e-31	3.15096e-28
LR-66-524_72hpi_vs_mock	Lc33354	3660.28	7.25613	0.630356	11.5112	1.15893e-30	7.81818e-28
LR-66-524_72hpi_vs_mock	Lc16279	1110.53	6.35407	0.555339	11.4418	2.58477e-30	1.58517e-27
LR-66-524_72hpi_vs_mock	Lc37072	1022.36	6.26957	0.549931	11.4007	4.14996e-30	2.15351e-27
LR-66-524_72hpi_vs_mock	Lc36029	1537.87	6.82453	0.598565	11.4015	4.11047e-30	2.15351e-27
LR-66-524_72hpi_vs_mock	Lc33721	18717.1	7.82619	0.694566	11.2677	1.89388e-29	9.12581e-27
LR-66-524_72hpi_vs_mock	Lc37006	659.697	8.1478	0.725111	11.2366	2.69488e-29	1.21198e-26
LR-66-524_72hpi_vs_mock	Lc22556	4913.82	4.62656	0.414388	11.1648	6.06263e-29	2.55616e-26
LR-66-524_72hpi_vs_mock	Lc33967	1118.82	7.61033	0.68381	11.1293	9.03293e-29	3.58448e-26
LR-66-524_72hpi_vs_mock	Lc23049	180.051	6.60698	0.595027	11.1037	1.20409e-28	4.51266e-26
LR-66-524_72hpi_vs_mock	Lc38659	1879.87	3.25901	0.294399	11.0701	1.75291e-28	6.22376e-26
LR-66-524_72hpi_vs_mock	Lc11579	1797.44	6.73463	0.609579	11.048	2.2416e-28	7.56092e-26
LR-66-524_72hpi_vs_mock	Lc34844	4712.72	6.12779	0.569217	10.7653	5.02037e-27	1.61273e-24
LR-66-524_72hpi_vs_mock	Lc01353	2217.52	5.62874	0.524086	10.7401	6.59725e-27	2.02296e-24
LR-66-524_72hpi_vs_mock	Lc36931	2532.65	6.77029	0.637503	10.62	2.40552e-26	7.05549e-24
LR-66-524_72hpi_vs_mock	Lc23309	6170.18	6.16787	0.585456	10.5352	5.9485e-26	1.67203e-23
LR-66-524_72hpi_vs_mock	Lc29951	269.515	4.81011	0.460818	10.4382	1.65924e-25	4.4773e-23
LR-66-524_72hpi_vs_mock	Lc36891	802.458	5.53275	0.530661	10.4261	1.88377e-25	4.88766e-23
LR-66-524_72hpi_vs_mock	Lc34737	352.77	5.74902	0.552721	10.4013	2.44564e-25	6.11047e-23
LR-66-524_72hpi_vs_mock	Lc35421	824.159	4.12318	0.399734	10.3148	6.04041e-25	1.45531e-22
LR-66-524_72hpi_vs_mock	Lc38029	1178.58	10.1036	0.984888	10.2586	1.08242e-24	2.51794e-22
LR-66-524_72hpi_vs_mock	Lc33854	2682.12	6.01174	0.59487	10.106	5.19747e-24	1.16874e-21
LR-66-524_72hpi_vs_mock	Lc35809	303.759	5.0234	0.506102	9.92567	3.21934e-23	7.00571e-21
LR-66-524_72hpi_vs_mock	Lc18846	818.98	7.18279	0.729708	9.84337	7.32137e-23	1.54344e-20
LR-66-524_72hpi_vs_mock	Lc01352	3219.22	9.59598	0.98009	9.79092	1.23168e-22	2.51784e-20
LR-66-524_72hpi_vs_mock	Lc07824	247.077	4.79304	0.492907	9.72401	2.38211e-22	4.72638e-20
LR-66-524_72hpi_vs_mock	Lc33619	1132.3	9.19099	0.953522	9.63899	5.47241e-22	1.05477e-19
LR-66-524_72hpi_vs_mock	Lc14313	197.993	2.69357	0.281588	9.56567	1.11479e-21	2.089e-19
LR-66-524_72hpi_vs_mock	Lc33814	134.599	5.50717	0.582053	9.46163	3.03174e-21	5.52759e-19
LR-66-524_72hpi_vs_mock	Lc37109	304.548	6.48151	0.690656	9.38457	6.31766e-21	1.12155e-18
LR-66-524_72hpi_vs_mock	Lc37015	1060.57	6.48186	0.694678	9.33075	1.05127e-20	1.81843e-18
LR-66-524_72hpi_vs_mock	Lc35998	97.3022	3.34122	0.359316	9.29883	1.42e-20	2.39484e-18
LR-66-524_72hpi_vs_mock	Lc16355	935.008	4.14896	0.448699	9.24666	2.31625e-20	3.81108e-18
LR-66-524_72hpi_vs_mock	Lc37688	4326.75	8.37166	0.905739	9.2429	2.39899e-20	3.85324e-18
LR-66-524_72hpi_vs_mock	Lc33081	161.285	7.51092	0.826913	9.08308	1.05543e-19	1.6558e-17
LR-66-524_72hpi_vs_mock	Lc34169	583.302	2.21106	0.244534	9.04192	1.53938e-19	2.36015e-17
LR-66-524_72hpi_vs_mock	Lc38051	1251.51	1.77594	0.198485	8.9475	3.6362e-19	5.45106e-17
LR-66-524_72hpi_vs_mock	Lc21651	121.882	5.90419	0.660238	8.94251	3.80419e-19	5.57893e-17
LR-66-524_72hpi_vs_mock	Lc32959	182.852	6.54106	0.736538	8.88083	6.63663e-19	9.52568e-17
LR-66-524_72hpi_vs_mock	Lc33892	654.056	2.55637	0.289747	8.82278	1.1165e-18	1.56914e-16
LR-66-524_72hpi_vs_mock	Lc32812	935.517	6.79949	0.772035	8.80724	1.28264e-18	1.76586e-16
LR-66-524_72hpi_vs_mock	Lc37805	852.041	6.24597	0.714497	8.74178	2.29462e-18	3.09591e-16
LR-66-524_72hpi_vs_mock	Lc33372	497.153	5.06412	0.583563	8.67794	4.0301e-18	5.27409e-16
LR-66-524_72hpi_vs_mock	Lc33871	552.411	5.55641	0.640365	8.67695	4.06541e-18	5.27409e-16
LR-66-524_72hpi_vs_mock	Lc37768	159.426	3.6456	0.421749	8.644	5.42784e-18	6.90872e-16
LR-66-524_72hpi_vs_mock	Lc00261	10303.2	4.63997	0.537856	8.62679	6.30976e-18	7.88252e-16
LR-66-524_72hpi_vs_mock	Lc34377	220.875	3.27271	0.380544	8.6001	7.965e-18	9.76943e-16
LR-66-524_72hpi_vs_mock	Lc38312	860.679	2.9717	0.346262	8.58222	9.30589e-18	1.12103e-15
LR-66-524_72hpi_vs_mock	Lc35659	171.619	2.66465	0.31297	8.51407	1.67932e-17	1.98749e-15
LR-66-524_72hpi_vs_mock	Lc37169	160.139	4.87536	0.57496	8.47948	2.26209e-17	2.63104e-15
LR-66-524_72hpi_vs_mock	Lc05752	1289.11	3.81888	0.451252	8.46286	2.60894e-17	2.98304e-15
LR-66-524_72hpi_vs_mock	Lc36599	723.738	12.4335	1.47412	8.4345	3.32622e-17	3.73978e-15
LR-66-524_72hpi_vs_mock	Lc32367	69.0259	4.23429	0.503494	8.40981	4.10665e-17	4.54155e-15
LR-66-524_72hpi_vs_mock	Lc37679	88.5752	-3.96897	0.472918	-8.3925	4.75901e-17	5.17811e-15
LR-66-524_72hpi_vs_mock	Lc38647	3247.48	8.84425	1.05828	8.35719	6.42294e-17	6.87765e-15
LR-66-524_72hpi_vs_mock	Lc37478	1096.66	1.76968	0.212528	8.32682	8.30432e-17	8.75327e-15
LR-66-524_72hpi_vs_mock	Lc32813	358.015	7.08823	0.853183	8.30798	9.73452e-17	1.01029e-14
LR-66-524_72hpi_vs_mock	Lc35071	141.895	6.50261	0.783541	8.29901	1.04982e-16	1.07305e-14
LR-66-524_72hpi_vs_mock	Lc22114	2711.87	7.36983	0.888247	8.29705	1.06727e-16	1.0746e-14
LR-66-524_72hpi_vs_mock	Lc36963	24373.1	4.62093	0.558262	8.27735	1.25945e-16	1.24944e-14
LR-66-524_72hpi_vs_mock	Lc33622	447.008	3.63363	0.439852	8.26104	1.44403e-16	1.4118e-14
LR-66-524_72hpi_vs_mock	Lc37764	1959.92	3.0115	0.3657	8.23489	1.79728e-16	1.73206e-14
LR-66-524_72hpi_vs_mock	Lc03964	148.384	6.05954	0.736019	8.23286	1.82798e-16	1.73684e-14
LR-66-524_72hpi_vs_mock	Lc33511	1745.77	8.52463	1.03949	8.20081	2.38769e-16	2.23713e-14
LR-66-524_72hpi_vs_mock	Lc38377	1606.69	3.21949	0.393987	8.17156	3.0444e-16	2.81335e-14
LR-66-524_72hpi_vs_mock	Lc28797	103.941	10.9444	1.34141	8.15893	3.38015e-16	3.08142e-14
LR-66-524_72hpi_vs_mock	Lc28042	862.575	2.50453	0.30723	8.15198	3.58027e-16	3.22033e-14
LR-66-524_72hpi_vs_mock	Lc26243	273.734	10.3021	1.26797	8.12486	4.47861e-16	3.97536e-14
LR-66-524_72hpi_vs_mock	Lc03345	693.775	3.61953	0.446028	8.11502	4.85712e-16	4.25534e-14
LR-66-524_72hpi_vs_mock	Lc34832	926.541	-1.71509	0.211503	-8.10908	5.10043e-16	4.41122e-14
LR-66-524_72hpi_vs_mock	Lc12136	298.903	4.80342	0.594584	8.07862	6.55011e-16	5.5933e-14
LR-66-524_72hpi_vs_mock	Lc23922	355.973	3.25148	0.402874	8.0707	6.98951e-16	5.89391e-14
LR-66-524_72hpi_vs_mock	Lc30202	607.078	4.02217	0.498715	8.06506	7.31979e-16	6.09621e-14
LR-66-524_72hpi_vs_mock	Lc11752	127.054	-2.72648	0.338703	-8.04977	8.29529e-16	6.82439e-14
LR-66-524_72hpi_vs_mock	Lc22557	411.145	10.2176	1.2705	8.04214	8.82806e-16	7.17519e-14
LR-66-524_72hpi_vs_mock	Lc35250	239.21	11.1004	1.38819	7.99631	1.28201e-15	1.02958e-13
LR-66-524_72hpi_vs_mock	Lc32427	353.778	4.37932	0.551867	7.93547	2.09693e-15	1.66422e-13
LR-66-524_72hpi_vs_mock	Lc13643	4474.5	3.66861	0.462638	7.92975	2.19579e-15	1.72242e-13
LR-66-524_72hpi_vs_mock	Lc12151	919.077	10.7847	1.36306	7.91211	2.5306e-15	1.96223e-13
LR-66-524_72hpi_vs_mock	Lc07844	339.331	5.47171	0.693045	7.89518	2.89894e-15	2.2223e-13
LR-66-524_72hpi_vs_mock	Lc37474	219.088	3.5608	0.452668	7.86624	3.65468e-15	2.77017e-13
LR-66-524_72hpi_vs_mock	Lc33707	1384.06	2.69484	0.34344	7.8466	4.2746e-15	3.20405e-13
LR-66-524_72hpi_vs_mock	Lc25294	600.405	3.48388	0.444467	7.83833	4.56566e-15	3.38461e-13
LR-66-524_72hpi_vs_mock	Lc34977	76.0057	3.49695	0.447092	7.82156	5.21723e-15	3.82559e-13
LR-66-524_72hpi_vs_mock	Lc16370	170.574	2.92648	0.37438	7.81687	5.4153e-15	3.92813e-13
LR-66-524_72hpi_vs_mock	Lc36998	131.631	4.49783	0.57652	7.80168	6.10865e-15	4.38393e-13
LR-66-524_72hpi_vs_mock	Lc33832	608.358	6.12628	0.786154	7.79273	6.55774e-15	4.65669e-13
LR-66-524_72hpi_vs_mock	Lc38327	262.356	9.41294	1.20868	7.78781	6.81796e-15	4.79104e-13
LR-66-524_72hpi_vs_mock	Lc19176	245.209	6.13014	0.788059	7.77879	7.32203e-15	5.09221e-13
LR-66-524_72hpi_vs_mock	Lc06713	254.498	2.579	0.331779	7.77325	7.64968e-15	5.26579e-13
LR-66-524_72hpi_vs_mock	Lc10657	548.095	3.13793	0.403985	7.76745	8.00838e-15	5.40246e-13
LR-66-524_72hpi_vs_mock	Lc33571	144.183	6.7617	0.870449	7.76806	7.96967e-15	5.40246e-13
LR-66-524_72hpi_vs_mock	Lc33481	4774.99	4.75811	0.613311	7.75807	8.62343e-15	5.75977e-13
LR-66-524_72hpi_vs_mock	Lc35975	40.0427	-3.63266	0.471076	-7.71141	1.24433e-14	8.22963e-13
LR-66-524_72hpi_vs_mock	Lc31757	494.007	3.02495	0.393324	7.69075	1.46274e-14	9.58021e-13
LR-66-524_72hpi_vs_mock	Lc29070	59.7586	7.89834	1.02941	7.67272	1.68386e-14	1.09224e-12
LR-66-524_72hpi_vs_mock	Lc38122	296.572	3.17451	0.414811	7.65291	1.96479e-14	1.26233e-12
LR-66-524_72hpi_vs_mock	Lc04534	251.512	10.0311	1.31338	7.6376	2.2131e-14	1.40845e-12
LR-66-524_72hpi_vs_mock	Lc33082	221.296	5.73299	0.751583	7.62788	2.38652e-14	1.50462e-12
LR-66-524_72hpi_vs_mock	Lc38119	8478.87	4.90201	0.64676	7.57934	3.47326e-14	2.1695e-12
LR-66-524_72hpi_vs_mock	Lc38463	2086.93	2.63884	0.348419	7.57377	3.6254e-14	2.24376e-12
LR-66-524_72hpi_vs_mock	Lc19343	131.131	3.34855	0.444013	7.54156	4.6439e-14	2.84798e-12
LR-66-524_72hpi_vs_mock	Lc38476	134.794	5.59296	0.742558	7.53201	4.99663e-14	3.03669e-12
LR-66-524_72hpi_vs_mock	Lc34304	447.858	1.66768	0.22154	7.52768	5.16478e-14	3.11086e-12
LR-66-524_72hpi_vs_mock	Lc37648	202.909	2.5244	0.335448	7.52547	5.25328e-14	3.13616e-12
LR-66-524_72hpi_vs_mock	Lc06927	6889.01	6.79553	0.903394	7.52223	5.38517e-14	3.1867e-12
LR-66-524_72hpi_vs_mock	Lc38219	70.4658	3.71003	0.494161	7.50774	6.01587e-14	3.52896e-12
LR-66-524_72hpi_vs_mock	Lc34493	4733.39	2.35584	0.31386	7.50602	6.09537e-14	3.54477e-12
LR-66-524_72hpi_vs_mock	Lc35252	758.599	3.49141	0.465787	7.49573	6.59313e-14	3.80148e-12
LR-66-524_72hpi_vs_mock	Lc05701	966.85	1.81295	0.242307	7.48204	7.31754e-14	4.1834e-12
LR-66-524_72hpi_vs_mock	Lc30257	332.104	3.62822	0.485699	7.47011	8.01248e-14	4.5422e-12
LR-66-524_72hpi_vs_mock	Lc15396	127.146	5.15052	0.689634	7.46848	8.11252e-14	4.56059e-12
LR-66-524_72hpi_vs_mock	Lc36430	268.37	1.88683	0.252879	7.46141	8.55991e-14	4.77233e-12
LR-66-524_72hpi_vs_mock	Lc26091	791.932	2.63395	0.35339	7.45336	9.09948e-14	5.03156e-12
LR-66-524_72hpi_vs_mock	Lc27797	460.839	5.11748	0.688846	7.42906	1.09375e-13	5.99875e-12
LR-66-524_72hpi_vs_mock	Lc09000	198.724	9.53957	1.28643	7.41552	1.21147e-13	6.59077e-12
LR-66-524_72hpi_vs_mock	Lc22194	39.4405	5.50716	0.74531	7.38908	1.47846e-13	7.97896e-12
LR-66-524_72hpi_vs_mock	Lc34854	1307.26	1.81441	0.246115	7.3722	1.6783e-13	8.98558e-12
LR-66-524_72hpi_vs_mock	Lc36370	1227.92	4.04626	0.549373	7.36523	1.76836e-13	9.39318e-12
LR-66-524_72hpi_vs_mock	Lc33990	71.1295	5.8974	0.801564	7.35737	1.87572e-13	9.88564e-12
LR-66-524_72hpi_vs_mock	Lc33868	720.317	2.24596	0.305439	7.35322	1.9349e-13	1.01185e-11
LR-66-524_72hpi_vs_mock	Lc20090	50.7344	7.49635	1.0269	7.29998	2.87819e-13	1.49356e-11
LR-66-524_72hpi_vs_mock	Lc37431	269.846	2.35923	0.323446	7.29404	3.00788e-13	1.54894e-11
LR-66-524_72hpi_vs_mock	Lc37309	228.628	1.60897	0.221223	7.27308	3.5139e-13	1.76901e-11
LR-66-524_72hpi_vs_mock	Lc34534	79.8947	4.6121	0.634086	7.27362	3.49984e-13	1.76901e-11
LR-66-524_72hpi_vs_mock	Lc32588	4057.55	7.14672	0.982439	7.27446	3.47812e-13	1.76901e-11
LR-66-524_72hpi_vs_mock	Lc23995	959.562	1.73658	0.238879	7.26968	3.60353e-13	1.8007e-11
LR-66-524_72hpi_vs_mock	Lc38718	485.211	-1.48741	0.205095	-7.2523	4.09745e-13	2.03246e-11
LR-66-524_72hpi_vs_mock	Lc14927	149.438	8.5291	1.17879	7.23544	4.6401e-13	2.28482e-11
LR-66-524_72hpi_vs_mock	Lc36420	409.625	2.63636	0.364777	7.22732	4.92636e-13	2.4082e-11
LR-66-524_72hpi_vs_mock	Lc06831	152.019	4.3304	0.60077	7.20809	5.67433e-13	2.75389e-11
LR-66-524_72hpi_vs_mock	Lc37573	270.217	2.90678	0.404617	7.18403	6.76838e-13	3.26139e-11
LR-66-524_72hpi_vs_mock	Lc37206	963.709	4.6431	0.64665	7.18024	6.95874e-13	3.32934e-11
LR-66-524_72hpi_vs_mock	Lc15531	355.226	-2.62062	0.36509	-7.17801	7.07338e-13	3.36035e-11
LR-66-524_72hpi_vs_mock	Lc26506	202.099	7.08497	0.989016	7.16366	7.85524e-13	3.7057e-11
LR-66-524_72hpi_vs_mock	Lc36205	1795.82	-2.54603	0.358556	-7.10077	1.24065e-12	5.81212e-11
LR-66-524_72hpi_vs_mock	Lc36112	13919.2	4.67423	0.658497	7.09833	1.26273e-12	5.87475e-11
LR-66-524_72hpi_vs_mock	Lc35293	221.429	7.72952	1.08914	7.09689	1.27594e-12	5.89554e-11
LR-66-524_72hpi_vs_mock	Lc32391	59.7961	3.2944	0.464917	7.08599	1.38056e-12	6.33553e-11
LR-66-524_72hpi_vs_mock	Lc32835	102.472	5.54365	0.783026	7.07978	1.44386e-12	6.58128e-11
LR-66-524_72hpi_vs_mock	Lc38858	1173.31	2.96376	0.419775	7.06033	1.66102e-12	7.52031e-11
LR-66-524_72hpi_vs_mock	Lc24314	820.322	-2.10627	0.298438	-7.05766	1.69329e-12	7.61531e-11
LR-66-524_72hpi_vs_mock	Lc36161	192.231	4.68286	0.66386	7.05399	1.73862e-12	7.76739e-11
LR-66-524_72hpi_vs_mock	Lc38352	96.5469	2.05589	0.291965	7.04155	1.90108e-12	8.43728e-11
LR-66-524_72hpi_vs_mock	Lc36248	111.089	5.54425	0.788559	7.03086	2.05265e-12	9.05044e-11
LR-66-524_72hpi_vs_mock	Lc28232	231.087	2.06206	0.293382	7.02858	2.0864e-12	9.1395e-11
LR-66-524_72hpi_vs_mock	Lc32521	355.756	1.33159	0.190791	6.9793	2.9665e-12	1.2911e-10
LR-66-524_72hpi_vs_mock	Lc35494	45.3771	-3.51732	0.505068	-6.96406	3.30609e-12	1.42967e-10
LR-66-524_72hpi_vs_mock	Lc35701	574.997	2.6491	0.380486	6.9624	3.34514e-12	1.43734e-10
LR-66-524_72hpi_vs_mock	Lc03686	487.143	3.66325	0.52771	6.94178	3.87182e-12	1.65312e-10
LR-66-524_72hpi_vs_mock	Lc32460	232.786	-2.16617	0.312099	-6.94066	3.90265e-12	1.65581e-10
LR-66-524_72hpi_vs_mock	Lc36483	93.3868	5.32427	0.768	6.93264	4.1305e-12	1.74152e-10
LR-66-524_72hpi_vs_mock	Lc14875	3978.99	1.79682	0.259268	6.93036	4.19776e-12	1.75889e-10
LR-66-524_72hpi_vs_mock	Lc36223	151.85	-2.18953	0.316125	-6.92616	4.32409e-12	1.80064e-10
LR-66-524_72hpi_vs_mock	Lc33332	134.691	7.28787	1.05392	6.915	4.67859e-12	1.93631e-10
LR-66-524_72hpi_vs_mock	Lc34874	247.804	2.66714	0.386021	6.90931	4.87029e-12	2.00335e-10
LR-66-524_72hpi_vs_mock	Lc35213	3371.42	3.58801	0.519881	6.9016	5.14216e-12	2.09187e-10
LR-66-524_72hpi_vs_mock	Lc33279	927.788	7.19419	1.04242	6.90145	5.1475e-12	2.09187e-10
LR-66-524_72hpi_vs_mock	Lc33193	534.845	8.093	1.17349	6.89653	5.32863e-12	2.15251e-10
LR-66-524_72hpi_vs_mock	Lc37668	95.2576	8.01228	1.16381	6.88451	5.79885e-12	2.32852e-10
LR-66-524_72hpi_vs_mock	Lc33275	323.483	-2.09041	0.303939	-6.87771	6.08212e-12	2.42781e-10
LR-66-524_72hpi_vs_mock	Lc38831	24771.1	1.77148	0.258668	6.84845	7.46535e-12	2.96243e-10
LR-66-524_72hpi_vs_mock	Lc36943	568.742	1.65113	0.241232	6.84457	7.67045e-12	3.02602e-10
LR-66-524_72hpi_vs_mock	Lc10835	429.639	-1.40935	0.206054	-6.83972	7.93468e-12	3.11206e-10
LR-66-524_72hpi_vs_mock	Lc12244	286.822	2.76813	0.404929	6.83607	8.13943e-12	3.17391e-10
LR-66-524_72hpi_vs_mock	Lc38700	59.5587	4.7618	0.704336	6.7607	1.37325e-11	5.32411e-10
LR-66-524_72hpi_vs_mock	Lc27091	86.6997	4.28389	0.63405	6.75639	1.41475e-11	5.45366e-10
LR-66-524_72hpi_vs_mock	Lc32961	384.39	4.47549	0.662869	6.7517	1.46125e-11	5.60089e-10
LR-66-524_72hpi_vs_mock	Lc37852	864.203	6.722	0.996895	6.74294	1.55212e-11	5.91559e-10
LR-66-524_72hpi_vs_mock	Lc32448	20.5202	8.95035	1.32799	6.73978	1.58627e-11	6.01178e-10
LR-66-524_72hpi_vs_mock	Lc37934	136.543	4.19855	0.625752	6.7096	1.9516e-11	7.35501e-10
LR-66-524_72hpi_vs_mock	Lc14216	30.8775	-3.60972	0.538249	-6.70642	1.99451e-11	7.47499e-10
LR-66-524_72hpi_vs_mock	Lc38425	79.3305	8.87586	1.32449	6.70133	2.06525e-11	7.69732e-10
LR-66-524_72hpi_vs_mock	Lc32592	101.282	5.88876	0.879346	6.69676	2.13098e-11	7.85552e-10
LR-66-524_72hpi_vs_mock	Lc34028	142.71	6.04351	0.902453	6.69676	2.13086e-11	7.85552e-10
LR-66-524_72hpi_vs_mock	Lc23842	6333.79	4.27704	0.640862	6.67389	2.49104e-11	9.13289e-10
LR-66-524_72hpi_vs_mock	Lc09494	404.481	4.0344	0.606059	6.65677	2.7991e-11	1.02069e-09
LR-66-524_72hpi_vs_mock	Lc36873	536.009	6.82572	1.02563	6.65516	2.82992e-11	1.02638e-09
LR-66-524_72hpi_vs_mock	Lc32002	15.8824	3.45421	0.519382	6.65061	2.91885e-11	1.05297e-09
LR-66-524_72hpi_vs_mock	Lc35032	252.768	4.08766	0.61499	6.64672	2.99703e-11	1.07543e-09
LR-66-524_72hpi_vs_mock	Lc38499	34.6299	8.57452	1.2909	6.64226	3.08902e-11	1.10257e-09
LR-66-524_72hpi_vs_mock	Lc27483	125.529	-2.07654	0.31306	-6.63305	3.28813e-11	1.16746e-09
LR-66-524_72hpi_vs_mock	Lc33132	753.017	7.584	1.14838	6.6041	3.9993e-11	1.41253e-09
LR-66-524_72hpi_vs_mock	Lc33107	1647.45	3.16202	0.479509	6.59429	4.27284e-11	1.50128e-09
LR-66-524_72hpi_vs_mock	Lc32943	348.864	8.912	1.35171	6.59312	4.30675e-11	1.50536e-09
LR-66-524_72hpi_vs_mock	Lc36726	472.646	4.22056	0.641133	6.58297	4.61143e-11	1.60354e-09
LR-66-524_72hpi_vs_mock	Lc35913	167.138	8.71371	1.32583	6.57226	4.95562e-11	1.71439e-09
LR-66-524_72hpi_vs_mock	Lc22851	1004.71	3.22797	0.492291	6.55704	5.48847e-11	1.88904e-09
LR-66-524_72hpi_vs_mock	Lc37480	446.87	2.25051	0.343424	6.55314	5.63405e-11	1.9293e-09
LR-66-524_72hpi_vs_mock	Lc36875	346.003	1.50314	0.229408	6.55226	5.66724e-11	1.93087e-09
LR-66-524_72hpi_vs_mock	Lc38381	212.803	10.2792	1.56926	6.55036	5.74003e-11	1.94584e-09
LR-66-524_72hpi_vs_mock	Lc22008	1233.73	1.62624	0.249054	6.52969	6.59053e-11	2.21413e-09
LR-66-524_72hpi_vs_mock	Lc14388	819.285	2.00089	0.306437	6.52954	6.59709e-11	2.21413e-09
LR-66-524_72hpi_vs_mock	Lc32289	501.697	1.56855	0.240768	6.51481	7.27831e-11	2.43067e-09
LR-66-524_72hpi_vs_mock	Lc11754	70.9591	-1.70704	0.262104	-6.51284	7.37447e-11	2.45065e-09
LR-66-524_72hpi_vs_mock	Lc19557	85.6185	3.40983	0.524594	6.49994	8.03531e-11	2.65717e-09
LR-66-524_72hpi_vs_mock	Lc35648	249.08	-3.64818	0.561594	-6.49612	8.24201e-11	2.71222e-09
LR-66-524_72hpi_vs_mock	Lc34319	286.95	1.83128	0.282061	6.4925	8.44243e-11	2.76469e-09
LR-66-524_72hpi_vs_mock	Lc29670	1370.59	5.04334	0.779355	6.47117	9.72469e-11	3.16921e-09
LR-66-524_72hpi_vs_mock	Lc31380	683.551	2.28836	0.354291	6.45898	1.05408e-10	3.41867e-09
LR-66-524_72hpi_vs_mock	Lc33801	383.977	3.34606	0.51944	6.44166	1.18175e-10	3.81439e-09
LR-66-524_72hpi_vs_mock	Lc37055	128.85	-2.5157	0.392175	-6.41475	1.41052e-10	4.53111e-09
LR-66-524_72hpi_vs_mock	Lc12745	149.901	-3.59508	0.560984	-6.40853	1.4693e-10	4.6976e-09
LR-66-524_72hpi_vs_mock	Lc38888	1570.72	4.00174	0.625745	6.39516	1.60376e-10	5.09156e-09
LR-66-524_72hpi_vs_mock	Lc33932	764.603	4.22483	0.660667	6.3948	1.60762e-10	5.09156e-09
LR-66-524_72hpi_vs_mock	Lc36664	19.5682	3.66243	0.573657	6.38435	1.72125e-10	5.42595e-09
LR-66-524_72hpi_vs_mock	Lc33164	389.722	2.02236	0.31702	6.37927	1.77939e-10	5.58315e-09
LR-66-524_72hpi_vs_mock	Lc35349	158.822	2.31998	0.363893	6.37544	1.82436e-10	5.69773e-09
LR-66-524_72hpi_vs_mock	Lc28673	1078.63	1.32652	0.208211	6.37106	1.87724e-10	5.83587e-09
LR-66-524_72hpi_vs_mock	Lc35462	315.511	2.04215	0.320771	6.36639	1.93532e-10	5.98885e-09
LR-66-524_72hpi_vs_mock	Lc13159	92.5789	4.17723	0.65828	6.34568	2.21452e-10	6.82152e-09
LR-66-524_72hpi_vs_mock	Lc37016	49.6374	8.19436	1.29426	6.33133	2.43049e-10	7.45277e-09
LR-66-524_72hpi_vs_mock	Lc36534	80.6527	-1.43148	0.226341	-6.32444	2.54152e-10	7.75796e-09
LR-66-524_72hpi_vs_mock	Lc33819	677.079	1.4315	0.226624	6.31664	2.67314e-10	8.12296e-09
LR-66-524_72hpi_vs_mock	Lc22913	1081.55	1.39906	0.221822	6.30715	2.84226e-10	8.59817e-09
LR-66-524_72hpi_vs_mock	Lc34510	57.0457	4.44776	0.705596	6.30355	2.90912e-10	8.76113e-09
LR-66-524_72hpi_vs_mock	Lc06079	102.262	2.30248	0.365686	6.29633	3.04776e-10	9.13787e-09
LR-66-524_72hpi_vs_mock	Lc13663	132.413	2.49846	0.397042	6.29267	3.12046e-10	9.31444e-09
LR-66-524_72hpi_vs_mock	Lc38872	36.5706	4.81443	0.766104	6.2843	3.29335e-10	9.78719e-09
LR-66-524_72hpi_vs_mock	Lc29268	72.9173	-2.26669	0.360845	-6.2816	3.35097e-10	9.91474e-09
LR-66-524_72hpi_vs_mock	Lc36828	64.7792	4.33303	0.690106	6.27879	3.41213e-10	1.00516e-08
LR-66-524_72hpi_vs_mock	Lc38095	200.481	-2.88206	0.459185	-6.27647	3.46338e-10	1.01582e-08
LR-66-524_72hpi_vs_mock	Lc35354	238.056	1.88625	0.30116	6.2633	3.76922e-10	1.10074e-08
LR-66-524_72hpi_vs_mock	Lc38196	801.603	3.50769	0.560466	6.25852	3.88636e-10	1.13006e-08
LR-66-524_72hpi_vs_mock	Lc18056	1678.94	1.88464	0.301566	6.24951	4.11731e-10	1.18698e-08
LR-66-524_72hpi_vs_mock	Lc00286	218.725	2.12685	0.340286	6.25017	4.09998e-10	1.18698e-08
LR-66-524_72hpi_vs_mock	Lc37192	925.91	1.11962	0.179174	6.24878	4.13669e-10	1.18749e-08
LR-66-524_72hpi_vs_mock	Lc11753	263.727	-1.51996	0.243409	-6.24448	4.25219e-10	1.21548e-08
LR-66-524_72hpi_vs_mock	Lc21408	2648.59	1.56161	0.250387	6.23678	4.46677e-10	1.27143e-08
LR-66-524_72hpi_vs_mock	Lc07035	117.646	4.02443	0.645802	6.23168	4.61462e-10	1.30799e-08
LR-66-524_72hpi_vs_mock	Lc16994	161.799	-1.76096	0.28274	-6.2282	4.7183e-10	1.33178e-08
LR-66-524_72hpi_vs_mock	Lc06478	1013.66	2.02381	0.325031	6.2265	4.76969e-10	1.34068e-08
LR-66-524_72hpi_vs_mock	Lc35192	3044.55	-3.79416	0.609517	-6.22486	4.81975e-10	1.34356e-08
LR-66-524_72hpi_vs_mock	Lc33635	661.736	-1.35587	0.217804	-6.22521	4.80905e-10	1.34356e-08
LR-66-524_72hpi_vs_mock	Lc09426	52.3828	3.10612	0.499633	6.21681	5.07374e-10	1.40854e-08
LR-66-524_72hpi_vs_mock	Lc32744	115.029	4.70726	0.76262	6.17249	6.72223e-10	1.85853e-08
LR-66-524_72hpi_vs_mock	Lc18420	88.7779	5.44466	0.882475	6.16976	6.83926e-10	1.88317e-08
LR-66-524_72hpi_vs_mock	Lc27796	130.664	4.74736	0.772444	6.14589	7.95141e-10	2.1805e-08
LR-66-524_72hpi_vs_mock	Lc36402	10473.2	1.56784	0.255199	6.14359	8.06754e-10	2.20339e-08
LR-66-524_72hpi_vs_mock	Lc38209	289.12	1.7863	0.290991	6.1387	8.32012e-10	2.26321e-08
LR-66-524_72hpi_vs_mock	Lc35222	52.7384	3.40159	0.554387	6.13577	8.47492e-10	2.29606e-08
LR-66-524_72hpi_vs_mock	Lc22323	578.301	1.30436	0.212893	6.12686	8.96285e-10	2.41854e-08
LR-66-524_72hpi_vs_mock	Lc13686	25.3611	5.38871	0.879849	6.12459	9.09168e-10	2.44353e-08
LR-66-524_72hpi_vs_mock	Lc01253	486.339	2.44527	0.399626	6.11889	9.4232e-10	2.52258e-08
LR-66-524_72hpi_vs_mock	Lc33096	556.276	1.23261	0.201896	6.10519	1.02678e-09	2.73782e-08
LR-66-524_72hpi_vs_mock	Lc32760	67.8282	2.66004	0.435921	6.10211	1.04674e-09	2.78005e-08
LR-66-524_72hpi_vs_mock	Lc02644	304.066	-2.155	0.35351	-6.09599	1.0876e-09	2.87724e-08
LR-66-524_72hpi_vs_mock	Lc24726	918.684	1.81443	0.29847	6.07909	1.20865e-09	3.18499e-08
LR-66-524_72hpi_vs_mock	Lc34059	141.119	1.93142	0.317755	6.07833	1.21438e-09	3.18762e-08
LR-66-524_72hpi_vs_mock	Lc33788	998.269	2.74328	0.452122	6.06757	1.29857e-09	3.3954e-08
LR-66-524_72hpi_vs_mock	Lc35161	25.0248	8.45277	1.39464	6.06089	1.35373e-09	3.52598e-08
LR-66-524_72hpi_vs_mock	Lc12245	188.678	2.74213	0.452585	6.05882	1.37124e-09	3.55784e-08
LR-66-524_72hpi_vs_mock	Lc37981	60.0743	2.54558	0.421996	6.03225	1.61695e-09	4.17929e-08
LR-66-524_72hpi_vs_mock	Lc37372	1416.39	-1.58168	0.262628	-6.02252	1.71724e-09	4.42156e-08
LR-66-524_72hpi_vs_mock	Lc32520	52.0198	3.86678	0.642455	6.01876	1.75757e-09	4.49528e-08
LR-66-524_72hpi_vs_mock	Lc34856	164.343	6.17149	1.0254	6.01861	1.7592e-09	4.49528e-08
LR-66-524_72hpi_vs_mock	Lc34240	424.753	1.63939	0.272583	6.01426	1.8071e-09	4.59609e-08
LR-66-524_72hpi_vs_mock	Lc27040	367.298	1.9228	0.319732	6.0138	1.81227e-09	4.59609e-08
LR-66-524_72hpi_vs_mock	Lc38330	170.887	5.57452	0.927055	6.01315	1.81949e-09	4.59711e-08
LR-66-524_72hpi_vs_mock	Lc36970	4029.28	2.93179	0.487659	6.01197	1.8328e-09	4.61346e-08
LR-66-524_72hpi_vs_mock	Lc34102	189.453	1.52205	0.253333	6.00812	1.87682e-09	4.7067e-08
LR-66-524_72hpi_vs_mock	Lc09534	386.437	2.62544	0.43708	6.00678	1.89241e-09	4.72821e-08
LR-66-524_72hpi_vs_mock	Lc35114	123.677	3.68259	0.614203	5.99572	2.0258e-09	5.04282e-08
LR-66-524_72hpi_vs_mock	Lc37166	109.683	2.21549	0.369558	5.99498	2.03507e-09	5.04727e-08
LR-66-524_72hpi_vs_mock	Lc34077	1506.76	-1.75366	0.292784	-5.98959	2.10365e-09	5.19824e-08
LR-66-524_72hpi_vs_mock	Lc38719	111.726	-1.92587	0.321992	-5.98111	2.21629e-09	5.45659e-08
LR-66-524_72hpi_vs_mock	Lc35324	773.844	7.50398	1.25488	5.97983	2.23376e-09	5.47962e-08
LR-66-524_72hpi_vs_mock	Lc25228	1071.08	-1.67238	0.28097	-5.95216	2.64629e-09	6.46806e-08
LR-66-524_72hpi_vs_mock	Lc36958	134.161	2.97466	0.499935	5.9501	2.67986e-09	6.52646e-08
LR-66-524_72hpi_vs_mock	Lc22658	797.426	3.43553	0.577753	5.94636	2.74179e-09	6.65327e-08
LR-66-524_72hpi_vs_mock	Lc38360	38.8858	8.15716	1.37204	5.94526	2.76023e-09	6.67402e-08
LR-66-524_72hpi_vs_mock	Lc32583	1815.21	1.24442	0.209391	5.94305	2.7976e-09	6.73186e-08
LR-66-524_72hpi_vs_mock	Lc38557	1287.48	1.47638	0.248437	5.94267	2.80411e-09	6.73186e-08
LR-66-524_72hpi_vs_mock	Lc20385	439.719	1.81046	0.306428	5.90825	3.45751e-09	8.27106e-08
LR-66-524_72hpi_vs_mock	Lc34092	1998.85	2.80395	0.47542	5.89784	3.68292e-09	8.77914e-08
LR-66-524_72hpi_vs_mock	Lc31030	62.4351	2.51894	0.427301	5.89501	3.74652e-09	8.89931e-08
LR-66-524_72hpi_vs_mock	Lc36092	362.267	1.32643	0.225321	5.88685	3.93634e-09	9.31739e-08
LR-66-524_72hpi_vs_mock	Lc38737	1218.87	1.81658	0.309033	5.87828	4.14557e-09	9.75356e-08
LR-66-524_72hpi_vs_mock	Lc08692	81.7223	8.4619	1.43956	5.87812	4.14953e-09	9.75356e-08
LR-66-524_72hpi_vs_mock	Lc08515	34.3701	3.85034	0.656493	5.865	4.49123e-09	1.05201e-07
LR-66-524_72hpi_vs_mock	Lc35284	2590.79	-1.33695	0.228343	-5.85499	4.77029e-09	1.10759e-07
LR-66-524_72hpi_vs_mock	Lc20383	2403.35	1.67341	0.285831	5.85454	4.78328e-09	1.10759e-07
LR-66-524_72hpi_vs_mock	Lc05400	79.4292	2.00191	0.341956	5.8543	4.79016e-09	1.10759e-07
LR-66-524_72hpi_vs_mock	Lc37715	674.612	1.75766	0.300281	5.85338	4.81674e-09	1.109e-07
LR-66-524_72hpi_vs_mock	Lc13491	314.888	-2.57102	0.439506	-5.84981	4.92138e-09	1.12924e-07
LR-66-524_72hpi_vs_mock	Lc10269	215.628	-2.12755	0.364183	-5.84198	5.15836e-09	1.17654e-07
LR-66-524_72hpi_vs_mock	Lc18173	37.2001	3.95657	0.67728	5.84185	5.16242e-09	1.17654e-07
LR-66-524_72hpi_vs_mock	Lc06819	1795.05	1.69257	0.289981	5.83685	5.31955e-09	1.20827e-07
LR-66-524_72hpi_vs_mock	Lc25227	19.5402	5.35339	0.917941	5.83195	5.47829e-09	1.24015e-07
LR-66-524_72hpi_vs_mock	Lc32567	968.869	2.20196	0.377943	5.82618	5.67121e-09	1.27953e-07
LR-66-524_72hpi_vs_mock	Lc33175	213.822	1.57668	0.270731	5.82378	5.75314e-09	1.29369e-07
LR-66-524_72hpi_vs_mock	Lc29323	1142.79	-1.77312	0.30457	-5.82172	5.82454e-09	1.30539e-07
LR-66-524_72hpi_vs_mock	Lc36746	336.43	1.52374	0.2623	5.80915	6.27919e-09	1.40263e-07
LR-66-524_72hpi_vs_mock	Lc14091	468.947	2.4097	0.415265	5.8028	6.5215e-09	1.45195e-07
LR-66-524_72hpi_vs_mock	Lc28404	257.723	2.95202	0.509049	5.79909	6.6677e-09	1.47962e-07
LR-66-524_72hpi_vs_mock	Lc34065	432.028	8.47214	1.46163	5.79638	6.77625e-09	1.49877e-07
LR-66-524_72hpi_vs_mock	Lc33215	41.358	5.52045	0.953314	5.79079	7.00544e-09	1.53937e-07
LR-66-524_72hpi_vs_mock	Lc36695	28.8724	7.64147	1.31958	5.79085	7.00331e-09	1.53937e-07
LR-66-524_72hpi_vs_mock	Lc03502	17.6875	8.05059	1.39157	5.78527	7.23957e-09	1.58565e-07
LR-66-524_72hpi_vs_mock	Lc16111	33.6116	3.62937	0.627755	5.78151	7.40325e-09	1.61247e-07
LR-66-524_72hpi_vs_mock	Lc29086	164.915	9.28663	1.6063	5.78136	7.40979e-09	1.61247e-07
LR-66-524_72hpi_vs_mock	Lc36989	115.747	-1.14462	0.198246	-5.77373	7.75346e-09	1.68183e-07
LR-66-524_72hpi_vs_mock	Lc32704	312.208	1.76046	0.305087	5.77035	7.9107e-09	1.71044e-07
LR-66-524_72hpi_vs_mock	Lc16781	54.345	3.85617	0.668518	5.76823	8.01061e-09	1.72276e-07
LR-66-524_72hpi_vs_mock	Lc31461	315.883	1.83681	0.318533	5.76646	8.09536e-09	1.73369e-07
LR-66-524_72hpi_vs_mock	Lc17988	2363.8	1.63497	0.283689	5.76323	8.25174e-09	1.75603e-07
LR-66-524_72hpi_vs_mock	Lc35064	73.6362	3.77458	0.654939	5.76326	8.2506e-09	1.75603e-07
LR-66-524_72hpi_vs_mock	Lc33063	33.7803	3.51591	0.611121	5.75322	8.75607e-09	1.8575e-07
LR-66-524_72hpi_vs_mock	Lc36909	55.383	2.19219	0.381106	5.75217	8.81031e-09	1.86314e-07
LR-66-524_72hpi_vs_mock	Lc33763	7336.27	3.92338	0.68292	5.745	9.19194e-09	1.93778e-07
LR-66-524_72hpi_vs_mock	Lc38362	48.1655	7.68505	1.33794	5.74393	9.25021e-09	1.94399e-07
LR-66-524_72hpi_vs_mock	Lc19678	374.402	2.10958	0.36739	5.74207	9.35257e-09	1.95939e-07
LR-66-524_72hpi_vs_mock	Lc38215	423.801	1.9838	0.345589	5.74034	9.44843e-09	1.97335e-07
LR-66-524_72hpi_vs_mock	Lc35480	483.872	1.49668	0.261144	5.73124	9.96992e-09	2.07584e-07
LR-66-524_72hpi_vs_mock	Lc36743	269.784	1.42477	0.249127	5.71906	1.07114e-08	2.22336e-07
LR-66-524_72hpi_vs_mock	Lc37075	962.063	-1.01801	0.178077	-5.71666	1.08638e-08	2.24808e-07
LR-66-524_72hpi_vs_mock	Lc09258	63.6155	-3.2658	0.571398	-5.71546	1.09406e-08	2.25016e-07
LR-66-524_72hpi_vs_mock	Lc10265	3052.36	-1.78251	0.31186	-5.71572	1.0924e-08	2.25016e-07
LR-66-524_72hpi_vs_mock	Lc22814	144.564	3.37035	0.590509	5.70754	1.14621e-08	2.35026e-07
LR-66-524_72hpi_vs_mock	Lc31709	57.54	-2.18686	0.383767	-5.6984	1.20935e-08	2.47221e-07
LR-66-524_72hpi_vs_mock	Lc34948	333.038	1.77038	0.310765	5.69685	1.22041e-08	2.48728e-07
LR-66-524_72hpi_vs_mock	Lc09658	1094.27	2.74195	0.48203	5.68833	1.28285e-08	2.60665e-07
LR-66-524_72hpi_vs_mock	Lc33167	234.07	3.07523	0.542146	5.67232	1.40879e-08	2.85396e-07
LR-66-524_72hpi_vs_mock	Lc36068	2777.98	2.05072	0.362009	5.66482	1.4718e-08	2.97268e-07
LR-66-524_72hpi_vs_mock	Lc37130	194.476	1.03929	0.183707	5.65732	1.53753e-08	3.08696e-07
LR-66-524_72hpi_vs_mock	Lc33726	64.1241	2.41271	0.426457	5.65758	1.53526e-08	3.08696e-07
LR-66-524_72hpi_vs_mock	Lc34145	74.8902	4.28374	0.758451	5.648	1.62322e-08	3.24934e-07
LR-66-524_72hpi_vs_mock	Lc01755	75.6082	1.74633	0.309701	5.63875	1.71293e-08	3.39939e-07
LR-66-524_72hpi_vs_mock	Lc37137	31.896	2.22304	0.394246	5.63871	1.7133e-08	3.39939e-07
LR-66-524_72hpi_vs_mock	Lc37945	39.458	4.55391	0.807531	5.63929	1.70749e-08	3.39939e-07
LR-66-524_72hpi_vs_mock	Lc34488	31.06	8.03005	1.42477	5.63602	1.74025e-08	3.44274e-07
LR-66-524_72hpi_vs_mock	Lc33426	39.4466	4.74106	0.841673	5.6329	1.77203e-08	3.49535e-07
LR-66-524_72hpi_vs_mock	Lc37047	4661.04	1.3607	0.24189	5.6253	1.85189e-08	3.64224e-07
LR-66-524_72hpi_vs_mock	Lc16630	203.809	1.14219	0.203243	5.61983	1.91144e-08	3.74841e-07
LR-66-524_72hpi_vs_mock	Lc15646	38.6169	4.35322	0.774836	5.61825	1.92904e-08	3.77197e-07
LR-66-524_72hpi_vs_mock	Lc37848	1412.4	-1.17106	0.208622	-5.6133	1.9851e-08	3.87036e-07
LR-66-524_72hpi_vs_mock	Lc38227	1003.2	-1.36126	0.242575	-5.61172	2.00324e-08	3.89448e-07
LR-66-524_72hpi_vs_mock	Lc27948	42.6538	-2.2614	0.403142	-5.60945	2.02976e-08	3.93471e-07
LR-66-524_72hpi_vs_mock	Lc09437	234.067	1.48702	0.265578	5.59919	2.15356e-08	4.16272e-07
LR-66-524_72hpi_vs_mock	Lc38031	67.9034	-1.59153	0.284336	-5.59736	2.1764e-08	4.19486e-07
LR-66-524_72hpi_vs_mock	Lc37807	65.9208	-1.83267	0.327502	-5.59591	2.19464e-08	4.21797e-07
LR-66-524_72hpi_vs_mock	Lc33227	350.527	1.56503	0.280082	5.58778	2.29987e-08	4.40764e-07
LR-66-524_72hpi_vs_mock	Lc38744	68.59	1.63555	0.292987	5.58231	2.3734e-08	4.53569e-07
LR-66-524_72hpi_vs_mock	Lc05315	17.0392	6.83278	1.2261	5.57279	2.50695e-08	4.77737e-07
LR-66-524_72hpi_vs_mock	Lc35307	82.2609	6.8895	1.23674	5.57068	2.53746e-08	4.82188e-07
LR-66-524_72hpi_vs_mock	Lc38155	1702.1	1.57382	0.283152	5.55821	2.72561e-08	5.16488e-07
LR-66-524_72hpi_vs_mock	Lc33603	1681.99	-2.15316	0.387534	-5.55605	2.75945e-08	5.21435e-07
LR-66-524_72hpi_vs_mock	Lc11877	473.289	1.62508	0.292719	5.55165	2.82984e-08	5.33242e-07
LR-66-524_72hpi_vs_mock	Lc37523	61.0201	2.66286	0.479744	5.55058	2.8473e-08	5.35038e-07
LR-66-524_72hpi_vs_mock	Lc29279	735.785	1.96761	0.354573	5.54925	2.86904e-08	5.37626e-07
LR-66-524_72hpi_vs_mock	Lc37068	183.46	1.04134	0.187764	5.54598	2.92305e-08	5.45215e-07
LR-66-524_72hpi_vs_mock	Lc34431	118.188	4.07646	0.73505	5.54583	2.9257e-08	5.45215e-07
LR-66-524_72hpi_vs_mock	Lc34978	25.392	6.84889	1.23621	5.54025	3.02046e-08	5.61322e-07
LR-66-524_72hpi_vs_mock	Lc32523	762.306	2.88117	0.520392	5.53655	3.0849e-08	5.71723e-07
LR-66-524_72hpi_vs_mock	Lc36725	289.036	4.03088	0.728182	5.53553	3.10282e-08	5.73469e-07
LR-66-524_72hpi_vs_mock	Lc34399	646.687	7.33175	1.32594	5.52945	3.21232e-08	5.92084e-07
LR-66-524_72hpi_vs_mock	Lc34620	306.787	1.382	0.250468	5.51768	3.43507e-08	6.31416e-07
LR-66-524_72hpi_vs_mock	Lc19004	596.698	-1.33652	0.242353	-5.51478	3.49216e-08	6.40166e-07
LR-66-524_72hpi_vs_mock	Lc35709	464.71	1.63211	0.296324	5.50786	3.63218e-08	6.64029e-07
LR-66-524_72hpi_vs_mock	Lc33109	24.5729	6.51492	1.18373	5.50371	3.71871e-08	6.78011e-07
LR-66-524_72hpi_vs_mock	Lc34234	325.177	-1.4162	0.257346	-5.50309	3.73191e-08	6.78584e-07
LR-66-524_72hpi_vs_mock	Lc32962	563.987	-1.8536	0.336924	-5.50153	3.76509e-08	6.82776e-07
LR-66-524_72hpi_vs_mock	Lc36910	360.943	2.02251	0.367723	5.50008	3.79617e-08	6.86568e-07
LR-66-524_72hpi_vs_mock	Lc07741	374.183	-1.41756	0.257893	-5.49671	3.86951e-08	6.9796e-07
LR-66-524_72hpi_vs_mock	Lc17324	9058.75	1.5355	0.279942	5.48507	4.13312e-08	7.43521e-07
LR-66-524_72hpi_vs_mock	Lc30750	17.4182	6.89916	1.25907	5.47955	4.26399e-08	7.65023e-07
LR-66-524_72hpi_vs_mock	Lc21995	3016.16	2.12839	0.388826	5.47389	4.40253e-08	7.87784e-07
LR-66-524_72hpi_vs_mock	Lc27842	86.1047	-4.04394	0.739638	-5.46745	4.56552e-08	8.14788e-07
LR-66-524_72hpi_vs_mock	Lc34417	268.233	-1.95022	0.357492	-5.4553	4.88905e-08	8.70087e-07
LR-66-524_72hpi_vs_mock	Lc35686	538.133	2.07098	0.379658	5.45486	4.90117e-08	8.70087e-07
LR-66-524_72hpi_vs_mock	Lc23519	480.046	1.06452	0.195513	5.44475	5.18796e-08	9.18582e-07
LR-66-524_72hpi_vs_mock	Lc34131	2318	1.5231	0.279839	5.44277	5.24598e-08	9.26423e-07
LR-66-524_72hpi_vs_mock	Lc33834	669.334	-2.7447	0.504733	-5.43793	5.39035e-08	9.46961e-07
LR-66-524_72hpi_vs_mock	Lc19844	189.742	-1.18658	0.218198	-5.43809	5.38541e-08	9.46961e-07
LR-66-524_72hpi_vs_mock	Lc37148	182.748	1.29285	0.237837	5.43586	5.45314e-08	9.53028e-07
LR-66-524_72hpi_vs_mock	Lc19889	185.492	1.61772	0.29759	5.43607	5.44694e-08	9.53028e-07
LR-66-524_72hpi_vs_mock	Lc36344	26.4167	7.33796	1.35035	5.43412	5.5068e-08	9.59919e-07
LR-66-524_72hpi_vs_mock	Lc28328	46.9069	5.81997	1.0713	5.43261	5.55349e-08	9.65563e-07
LR-66-524_72hpi_vs_mock	Lc38037	47.5611	2.67731	0.493101	5.42953	5.65018e-08	9.77337e-07
LR-66-524_72hpi_vs_mock	Lc08496	11.6188	7.28298	1.34126	5.42994	5.63733e-08	9.77337e-07
LR-66-524_72hpi_vs_mock	Lc36017	386.256	1.84528	0.340713	5.41595	6.09655e-08	1.0465e-06
LR-66-524_72hpi_vs_mock	Lc10858	24.3843	2.99247	0.552515	5.4161	6.09144e-08	1.0465e-06
LR-66-524_72hpi_vs_mock	Lc33114	54.544	7.70321	1.42276	5.41429	6.15337e-08	1.05357e-06
LR-66-524_72hpi_vs_mock	Lc10271	470.141	1.22619	0.226519	5.41317	6.1917e-08	1.05745e-06
LR-66-524_72hpi_vs_mock	Lc33933	294.483	5.41145	0.999932	5.41181	6.23892e-08	1.06282e-06
LR-66-524_72hpi_vs_mock	Lc32963	864.275	2.11552	0.390998	5.41057	6.28239e-08	1.06753e-06
LR-66-524_72hpi_vs_mock	Lc38158	144.219	1.49384	0.276834	5.39618	6.80748e-08	1.15096e-06
LR-66-524_72hpi_vs_mock	Lc35363	1305.52	1.42903	0.265057	5.3914	6.99117e-08	1.17906e-06
LR-66-524_72hpi_vs_mock	Lc36794	129.418	-1.81091	0.336087	-5.38823	7.11569e-08	1.19409e-06
LR-66-524_72hpi_vs_mock	Lc20362	12.281	8.29054	1.53858	5.38845	7.10667e-08	1.19409e-06
LR-66-524_72hpi_vs_mock	Lc29696	628.146	1.07118	0.198835	5.38729	7.1528e-08	1.19734e-06
LR-66-524_72hpi_vs_mock	Lc20253	792.568	2.53842	0.471238	5.3867	7.17645e-08	1.19833e-06
LR-66-524_72hpi_vs_mock	Lc37041	303.764	1.2774	0.237383	5.38118	7.40006e-08	1.23261e-06
LR-66-524_72hpi_vs_mock	Lc04283	31.3799	2.62333	0.48811	5.37446	7.68116e-08	1.27628e-06
LR-66-524_72hpi_vs_mock	Lc04125	47.79	2.66003	0.495859	5.3645	8.11744e-08	1.34546e-06
LR-66-524_72hpi_vs_mock	Lc36778	178.157	-1.119	0.208728	-5.36103	8.27486e-08	1.36819e-06
LR-66-524_72hpi_vs_mock	Lc21980	38.2208	5.00165	0.93379	5.35629	8.49494e-08	1.40115e-06
LR-66-524_72hpi_vs_mock	Lc06982	141.593	-1.65615	0.309944	-5.34338	9.12314e-08	1.50109e-06
LR-66-524_72hpi_vs_mock	Lc08861	40.3021	2.26376	0.425159	5.32451	1.01227e-07	1.6615e-06
LR-66-524_72hpi_vs_mock	Lc22504	299.918	1.60878	0.302462	5.31897	1.04355e-07	1.70868e-06
LR-66-524_72hpi_vs_mock	Lc34477	1489.43	3.04151	0.57255	5.31223	1.08294e-07	1.76889e-06
LR-66-524_72hpi_vs_mock	Lc28575	57.2658	2.13474	0.401976	5.31062	1.09252e-07	1.78022e-06
LR-66-524_72hpi_vs_mock	Lc33561	321.197	1.16588	0.21974	5.30572	1.1223e-07	1.82435e-06
LR-66-524_72hpi_vs_mock	Lc38008	518.236	3.88369	0.732202	5.30412	1.13216e-07	1.83595e-06
LR-66-524_72hpi_vs_mock	Lc10301	464.933	1.69439	0.319676	5.30034	1.15589e-07	1.86993e-06
LR-66-524_72hpi_vs_mock	Lc25773	22.2715	7.39051	1.39455	5.29957	1.16078e-07	1.87336e-06
LR-66-524_72hpi_vs_mock	Lc36219	914.991	-2.03745	0.384988	-5.29226	1.20815e-07	1.94515e-06
LR-66-524_72hpi_vs_mock	Lc38188	2766.76	1.41664	0.267727	5.29135	1.21415e-07	1.95016e-06
LR-66-524_72hpi_vs_mock	Lc33950	26.0877	3.20983	0.606679	5.29083	1.21764e-07	1.95112e-06
LR-66-524_72hpi_vs_mock	Lc14571	141.533	1.39227	0.263229	5.28922	1.22841e-07	1.96325e-06
LR-66-524_72hpi_vs_mock	Lc01728	78.0665	1.796	0.339584	5.28881	1.23113e-07	1.96325e-06
LR-66-524_72hpi_vs_mock	Lc18398	45.7231	7.24507	1.36999	5.2884	1.23394e-07	1.96325e-06
LR-66-524_72hpi_vs_mock	Lc18419	52.6428	5.60777	1.06145	5.28311	1.2701e-07	2.01603e-06
LR-66-524_72hpi_vs_mock	Lc33274	132.72	-1.96213	0.371472	-5.28206	1.27742e-07	2.02288e-06
LR-66-524_72hpi_vs_mock	Lc26191	16.4044	7.27292	1.38048	5.26839	1.37625e-07	2.17428e-06
LR-66-524_72hpi_vs_mock	Lc32858	101.832	2.96361	0.56264	5.26733	1.3842e-07	2.18173e-06
LR-66-524_72hpi_vs_mock	Lc37714	50.9329	5.48996	1.04285	5.26437	1.40667e-07	2.21199e-06
LR-66-524_72hpi_vs_mock	Lc34187	31.5737	3.15932	0.60038	5.2622	1.4234e-07	2.23309e-06
LR-66-524_72hpi_vs_mock	Lc35003	397.917	1.14495	0.217831	5.25613	1.47121e-07	2.30274e-06
LR-66-524_72hpi_vs_mock	Lc26967	114.193	2.07439	0.394816	5.25406	1.48783e-07	2.32335e-06
LR-66-524_72hpi_vs_mock	Lc26633	600.645	1.31284	0.250071	5.24986	1.52218e-07	2.3715e-06
LR-66-524_72hpi_vs_mock	Lc38984	288.766	1.72443	0.3288	5.24462	1.56601e-07	2.43417e-06
LR-66-524_72hpi_vs_mock	Lc33852	1265.9	3.52456	0.67237	5.242	1.58849e-07	2.46344e-06
LR-66-524_72hpi_vs_mock	Lc37684	210.812	3.61891	0.690456	5.24132	1.59429e-07	2.46677e-06
LR-66-524_72hpi_vs_mock	Lc34317	2344.76	3.04177	0.580732	5.23783	1.62478e-07	2.50818e-06
LR-66-524_72hpi_vs_mock	Lc30592	210.933	1.6287	0.311143	5.23456	1.65376e-07	2.54709e-06
LR-66-524_72hpi_vs_mock	Lc35156	88.29	1.63392	0.312582	5.22715	1.72141e-07	2.64524e-06
LR-66-524_72hpi_vs_mock	Lc37468	695.505	1.19794	0.229597	5.21755	1.81302e-07	2.77968e-06
LR-66-524_72hpi_vs_mock	Lc03295	440.753	2.2825	0.438832	5.20132	1.97882e-07	3.02701e-06
LR-66-524_72hpi_vs_mock	Lc37491	137.371	1.44328	0.27772	5.19688	2.02665e-07	3.09316e-06
LR-66-524_72hpi_vs_mock	Lc33049	193.483	1.84062	0.354853	5.18699	2.13722e-07	3.25456e-06
LR-66-524_72hpi_vs_mock	Lc38113	751.401	1.21862	0.235148	5.18238	2.19078e-07	3.3286e-06
LR-66-524_72hpi_vs_mock	Lc29308	193.882	-2.08207	0.402112	-5.17782	2.24492e-07	3.4032e-06
LR-66-524_72hpi_vs_mock	Lc37670	152.097	1.30732	0.252698	5.17347	2.29787e-07	3.47566e-06
LR-66-524_72hpi_vs_mock	Lc34209	26.317	5.03969	0.976413	5.16144	2.45059e-07	3.69836e-06
LR-66-524_72hpi_vs_mock	Lc22024	132.89	-1.21766	0.236432	-5.15013	2.60309e-07	3.91101e-06
LR-66-524_72hpi_vs_mock	Lc35346	246.915	1.67512	0.325737	5.14255	2.71038e-07	4.06316e-06
LR-66-524_72hpi_vs_mock	Lc36742	205.001	8.00819	1.55838	5.13879	2.76512e-07	4.13603e-06
LR-66-524_72hpi_vs_mock	Lc32795	947.092	1.45802	0.284109	5.13191	2.86823e-07	4.28077e-06
LR-66-524_72hpi_vs_mock	Lc14572	72.4423	1.83689	0.358785	5.11975	3.05941e-07	4.55602e-06
LR-66-524_72hpi_vs_mock	Lc36585	374.806	3.03158	0.592556	5.1161	3.11913e-07	4.63472e-06
LR-66-524_72hpi_vs_mock	Lc35832	113.347	-1.97973	0.387466	-5.10943	3.23139e-07	4.79097e-06
LR-66-524_72hpi_vs_mock	Lc02699	853.062	1.88662	0.369507	5.10578	3.29439e-07	4.87368e-06
LR-66-524_72hpi_vs_mock	Lc06081	527.594	1.15038	0.225419	5.10332	3.33753e-07	4.91594e-06
LR-66-524_72hpi_vs_mock	Lc37776	73.921	1.4359	0.281416	5.1024	3.35374e-07	4.92905e-06
LR-66-524_72hpi_vs_mock	Lc36253	1180.82	1.24121	0.243316	5.10125	3.37414e-07	4.94825e-06
LR-66-524_72hpi_vs_mock	Lc14877	56.6922	1.83705	0.361069	5.08781	3.6223e-07	5.30067e-06
LR-66-524_72hpi_vs_mock	Lc25515	89.506	2.99784	0.589472	5.08563	3.66409e-07	5.35021e-06
LR-66-524_72hpi_vs_mock	Lc24202	190.731	-1.95917	0.385371	-5.08387	3.6982e-07	5.38835e-06
LR-66-524_72hpi_vs_mock	Lc23528	103.342	-1.78831	0.352025	-5.08006	3.77313e-07	5.48568e-06
LR-66-524_72hpi_vs_mock	Lc38865	324.784	2.28636	0.450171	5.07888	3.79669e-07	5.50805e-06
LR-66-524_72hpi_vs_mock	Lc19802	2642.54	-2.0662	0.407422	-5.07141	3.94886e-07	5.71652e-06
LR-66-524_72hpi_vs_mock	Lc37786	16.3388	4.84844	0.956473	5.06909	3.99727e-07	5.77421e-06
LR-66-524_72hpi_vs_mock	Lc02781	722.506	1.89334	0.373748	5.06582	4.06647e-07	5.84913e-06
LR-66-524_72hpi_vs_mock	Lc05046	22.0843	6.29005	1.24164	5.06592	4.06442e-07	5.84913e-06
LR-66-524_72hpi_vs_mock	Lc28050	184.736	1.64266	0.324331	5.06476	4.08924e-07	5.86937e-06
LR-66-524_72hpi_vs_mock	Lc14806	1987.82	1.18934	0.235069	5.05952	4.20323e-07	6.02016e-06
LR-66-524_72hpi_vs_mock	Lc34342	1542.74	-2.37095	0.469779	-5.04696	4.48902e-07	6.41588e-06
LR-66-524_72hpi_vs_mock	Lc19989	304.789	-1.26935	0.251573	-5.04565	4.51973e-07	6.44611e-06
LR-66-524_72hpi_vs_mock	Lc35334	123.545	1.57633	0.312511	5.04408	4.55715e-07	6.48577e-06
LR-66-524_72hpi_vs_mock	Lc32410	41.7169	2.58351	0.512594	5.04006	4.65376e-07	6.60932e-06
LR-66-524_72hpi_vs_mock	Lc04673	101.661	1.8626	0.369619	5.03926	4.67339e-07	6.62326e-06
LR-66-524_72hpi_vs_mock	Lc30037	10.9123	7.27043	1.44314	5.03791	4.7064e-07	6.65605e-06
LR-66-524_72hpi_vs_mock	Lc08115	126.797	-1.82302	0.362056	-5.03519	4.77374e-07	6.73716e-06
LR-66-524_72hpi_vs_mock	Lc36136	230.763	2.04587	0.406392	5.03422	4.79796e-07	6.74313e-06
LR-66-524_72hpi_vs_mock	Lc33670	15.2591	6.81578	1.35387	5.0343	4.79593e-07	6.74313e-06
LR-66-524_72hpi_vs_mock	Lc33176	977.962	1.23482	0.24545	5.03084	4.88346e-07	6.84903e-06
LR-66-524_72hpi_vs_mock	Lc35034	37.0304	4.87526	0.969223	5.03007	4.90289e-07	6.86201e-06
LR-66-524_72hpi_vs_mock	Lc36834	283.318	-1.08265	0.215329	-5.02788	4.95941e-07	6.89818e-06
LR-66-524_72hpi_vs_mock	Lc21777	556.48	1.42474	0.283363	5.02797	4.95702e-07	6.89818e-06
LR-66-524_72hpi_vs_mock	Lc34868	137.167	1.80735	0.35959	5.02615	5.00416e-07	6.94611e-06
LR-66-524_72hpi_vs_mock	Lc33818	1826.07	1.50172	0.299269	5.01794	5.22275e-07	7.23463e-06
LR-66-524_72hpi_vs_mock	Lc29289	123.158	1.42098	0.284339	4.99748	5.80858e-07	8.02964e-06
LR-66-524_72hpi_vs_mock	Lc27805	468.551	-1.57692	0.316162	-4.98769	6.11047e-07	8.4125e-06
LR-66-524_72hpi_vs_mock	Lc33708	17.0597	6.63746	1.33201	4.98305	6.25911e-07	8.59958e-06
LR-66-524_72hpi_vs_mock	Lc35352	57.6447	2.25196	0.452475	4.97699	6.45803e-07	8.85485e-06
LR-66-524_72hpi_vs_mock	Lc05896	75.8111	-2.37021	0.476601	-4.97315	6.58752e-07	9.01408e-06
LR-66-524_72hpi_vs_mock	Lc33404	107.837	1.34971	0.271518	4.97097	6.66182e-07	9.082e-06
LR-66-524_72hpi_vs_mock	Lc38780	515.506	-1.01569	0.204387	-4.96945	6.71447e-07	9.13223e-06
LR-66-524_72hpi_vs_mock	Lc37432	9.42133	6.41244	1.29063	4.96844	6.74935e-07	9.16119e-06
LR-66-524_72hpi_vs_mock	Lc32772	350.225	-1.57104	0.316238	-4.9679	6.76826e-07	9.16841e-06
LR-66-524_72hpi_vs_mock	Lc34257	344.593	-1.06873	0.215154	-4.96727	6.79008e-07	9.17953e-06
LR-66-524_72hpi_vs_mock	Lc16373	108.548	2.85055	0.574322	4.96333	6.92943e-07	9.34918e-06
LR-66-524_72hpi_vs_mock	Lc35679	165.533	1.6025	0.323265	4.95723	7.15038e-07	9.62803e-06
LR-66-524_72hpi_vs_mock	Lc20866	54.5799	5.83973	1.18203	4.94042	7.79552e-07	1.0455e-05
LR-66-524_72hpi_vs_mock	Lc04667	66.0058	2.15786	0.437426	4.93308	8.0941e-07	1.08339e-05
LR-66-524_72hpi_vs_mock	Lc33292	155.541	-1.50374	0.30486	-4.93257	8.11532e-07	1.08408e-05
LR-66-524_72hpi_vs_mock	Lc35624	61.0141	4.14859	0.84158	4.92952	8.24308e-07	1.09897e-05
LR-66-524_72hpi_vs_mock	Lc37875	1706.29	1.00348	0.203733	4.92548	8.41543e-07	1.11973e-05
LR-66-524_72hpi_vs_mock	Lc27804	446.056	-1.66004	0.337127	-4.92407	8.47606e-07	1.12558e-05
LR-66-524_72hpi_vs_mock	Lc28593	218.375	-1.27733	0.25959	-4.92056	8.62986e-07	1.14375e-05
LR-66-524_72hpi_vs_mock	Lc37928	40.7812	4.71852	0.959098	4.91975	8.66535e-07	1.1462e-05
LR-66-524_72hpi_vs_mock	Lc11775	241.614	-1.67873	0.341461	-4.91633	8.81825e-07	1.16415e-05
LR-66-524_72hpi_vs_mock	Lc04384	239.084	-1.49088	0.303467	-4.91282	8.97758e-07	1.18287e-05
LR-66-524_72hpi_vs_mock	Lc17767	52.1135	6.75271	1.37532	4.90992	9.11122e-07	1.19813e-05
LR-66-524_72hpi_vs_mock	Lc33959	123.698	1.43036	0.291876	4.90058	9.55543e-07	1.2541e-05
LR-66-524_72hpi_vs_mock	Lc33088	1962.77	-2.0749	0.423515	-4.89925	9.62052e-07	1.2602e-05
LR-66-524_72hpi_vs_mock	Lc21138	239.255	-1.41857	0.289825	-4.89459	9.8512e-07	1.28791e-05
LR-66-524_72hpi_vs_mock	Lc38743	2034.7	1.29471	0.26484	4.88865	1.01528e-06	1.32478e-05
LR-66-524_72hpi_vs_mock	Lc28212	1005.6	1.38528	0.283664	4.88353	1.04203e-06	1.35705e-05
LR-66-524_72hpi_vs_mock	Lc29616	438.555	1.79334	0.36746	4.88037	1.05888e-06	1.37634e-05
LR-66-524_72hpi_vs_mock	Lc08757	91.1807	-1.80561	0.370228	-4.87703	1.07695e-06	1.39713e-05
LR-66-524_72hpi_vs_mock	Lc35054	106.821	3.24755	0.666003	4.87617	1.08163e-06	1.40051e-05
LR-66-524_72hpi_vs_mock	Lc01842	710.575	-1.40752	0.288801	-4.87369	1.09535e-06	1.41286e-05
LR-66-524_72hpi_vs_mock	Lc36512	273.509	1.54097	0.316421	4.87	1.116e-06	1.43674e-05
LR-66-524_72hpi_vs_mock	Lc36283	24.9596	6.28937	1.29333	4.86294	1.15654e-06	1.4861e-05
LR-66-524_72hpi_vs_mock	Lc31033	36.639	3.38201	0.695545	4.86239	1.15979e-06	1.48745e-05
LR-66-524_72hpi_vs_mock	Lc35045	24.3493	5.82984	1.1993	4.86102	1.1678e-06	1.49487e-05
LR-66-524_72hpi_vs_mock	Lc32935	1503.81	1.25987	0.259341	4.85795	1.18605e-06	1.51536e-05
LR-66-524_72hpi_vs_mock	Lc37382	74.5972	-2.47824	0.510203	-4.85737	1.18955e-06	1.51696e-05
LR-66-524_72hpi_vs_mock	Lc34513	672.248	-1.97078	0.405961	-4.85459	1.20634e-06	1.53546e-05
LR-66-524_72hpi_vs_mock	Lc34867	333.505	1.66161	0.343299	4.84011	1.29766e-06	1.64859e-05
LR-66-524_72hpi_vs_mock	Lc35500	218.446	1.28843	0.266315	4.838	1.31149e-06	1.66025e-05
LR-66-524_72hpi_vs_mock	Lc31656	41.2003	2.31472	0.478593	4.83652	1.32134e-06	1.66924e-05
LR-66-524_72hpi_vs_mock	Lc04755	184.05	1.67355	0.346531	4.82944	1.36915e-06	1.72641e-05
LR-66-524_72hpi_vs_mock	Lc38835	530.171	1.48765	0.308087	4.82867	1.3745e-06	1.72992e-05
LR-66-524_72hpi_vs_mock	Lc18911	759.814	1.54396	0.320313	4.82015	1.43451e-06	1.80209e-05
LR-66-524_72hpi_vs_mock	Lc37972	33430	1.05483	0.218985	4.81692	1.45793e-06	1.82672e-05
LR-66-524_72hpi_vs_mock	Lc06610	99.4207	1.59504	0.331147	4.8167	1.45953e-06	1.82672e-05
LR-66-524_72hpi_vs_mock	Lc37299	80.5504	3.6545	0.759247	4.81331	1.48448e-06	1.8545e-05
LR-66-524_72hpi_vs_mock	Lc33217	92.2689	1.59336	0.331254	4.81009	1.50865e-06	1.88121e-05
LR-66-524_72hpi_vs_mock	Lc01172	257.989	1.17461	0.244244	4.80917	1.51561e-06	1.8864e-05
LR-66-524_72hpi_vs_mock	Lc34318	308.523	1.49933	0.311826	4.80823	1.52273e-06	1.89178e-05
LR-66-524_72hpi_vs_mock	Lc38298	804.062	1.03323	0.215063	4.80431	1.55289e-06	1.9257e-05
LR-66-524_72hpi_vs_mock	Lc09170	146.638	2.99919	0.625046	4.79835	1.59974e-06	1.98016e-05
LR-66-524_72hpi_vs_mock	Lc35505	63.7393	2.70517	0.564778	4.78979	1.66955e-06	2.06279e-05
LR-66-524_72hpi_vs_mock	Lc36452	648.675	2.07351	0.433162	4.78691	1.69365e-06	2.08874e-05
LR-66-524_72hpi_vs_mock	Lc25829	1862.01	-1.48347	0.310833	-4.77256	1.81895e-06	2.23509e-05
LR-66-524_72hpi_vs_mock	Lc14493	77.1698	2.21051	0.464245	4.76151	1.92147e-06	2.35677e-05
LR-66-524_72hpi_vs_mock	Lc24092	92.8383	-1.28359	0.269715	-4.75907	1.94492e-06	2.3812e-05
LR-66-524_72hpi_vs_mock	Lc20936	33.3821	2.38922	0.502252	4.75702	1.96467e-06	2.40103e-05
LR-66-524_72hpi_vs_mock	Lc34099	559.279	1.78282	0.375224	4.75136	2.02057e-06	2.46487e-05
LR-66-524_72hpi_vs_mock	Lc37979	200.186	1.27842	0.269903	4.73659	2.17345e-06	2.64657e-05
LR-66-524_72hpi_vs_mock	Lc06316	22.7053	2.47492	0.522551	4.73622	2.17736e-06	2.64657e-05
LR-66-524_72hpi_vs_mock	Lc38262	32.0261	2.36649	0.500384	4.72935	2.25238e-06	2.73283e-05
LR-66-524_72hpi_vs_mock	Lc38157	613.185	1.45675	0.308421	4.72326	2.32093e-06	2.81096e-05
LR-66-524_72hpi_vs_mock	Lc32423	223.168	6.51313	1.3799	4.72	2.35841e-06	2.85123e-05
LR-66-524_72hpi_vs_mock	Lc32980	31628.8	1.09162	0.231514	4.71514	2.41548e-06	2.91108e-05
LR-66-524_72hpi_vs_mock	Lc35129	82.0033	1.38621	0.294032	4.71447	2.42336e-06	2.91108e-05
LR-66-524_72hpi_vs_mock	Lc14655	1007.96	2.00388	0.425063	4.71432	2.42518e-06	2.91108e-05
LR-66-524_72hpi_vs_mock	Lc33926	10.4247	6.98852	1.48231	4.71462	2.42166e-06	2.91108e-05
LR-66-524_72hpi_vs_mock	Lc38313	281.293	3.52591	0.748063	4.71339	2.43627e-06	2.9192e-05
LR-66-524_72hpi_vs_mock	Lc31657	41.9693	1.99002	0.422544	4.70961	2.48193e-06	2.96338e-05
LR-66-524_72hpi_vs_mock	Lc36005	47.0978	2.20542	0.468415	4.70826	2.49845e-06	2.97783e-05
LR-66-524_72hpi_vs_mock	Lc17644	18.32	3.87478	0.823532	4.70507	2.53773e-06	3.01932e-05
LR-66-524_72hpi_vs_mock	Lc34964	424.582	-1.3673	0.290682	-4.70377	2.55397e-06	3.03329e-05
LR-66-524_72hpi_vs_mock	Lc09654	403.28	1.30397	0.277658	4.6963	2.64919e-06	3.14085e-05
LR-66-524_72hpi_vs_mock	Lc17967	44.996	-1.32418	0.282049	-4.69486	2.66789e-06	3.15748e-05
LR-66-524_72hpi_vs_mock	Lc14195	6.90992	6.51538	1.39002	4.68725	2.76895e-06	3.26562e-05
LR-66-524_72hpi_vs_mock	Lc05935	1412.37	-1.01183	0.21606	-4.68312	2.82544e-06	3.32642e-05
LR-66-524_72hpi_vs_mock	Lc34208	1241.17	1.51389	0.323471	4.68014	2.86678e-06	3.36922e-05
LR-66-524_72hpi_vs_mock	Lc00230	114.875	1.26345	0.270126	4.67726	2.90732e-06	3.41092e-05
LR-66-524_72hpi_vs_mock	Lc11695	87.7207	1.41795	0.303244	4.67593	2.92622e-06	3.42713e-05
LR-66-524_72hpi_vs_mock	Lc31266	30.3833	4.09531	0.876691	4.67133	2.99251e-06	3.4987e-05
LR-66-524_72hpi_vs_mock	Lc22628	243.26	1.64908	0.353178	4.66925	3.02298e-06	3.52821e-05
LR-66-524_72hpi_vs_mock	Lc33856	949.352	-1.38062	0.29591	-4.66567	3.07612e-06	3.58403e-05
LR-66-524_72hpi_vs_mock	Lc33017	91.2051	1.90761	0.408905	4.66517	3.08361e-06	3.58656e-05
LR-66-524_72hpi_vs_mock	Lc34022	948.472	1.19472	0.256205	4.66315	3.11401e-06	3.61568e-05
LR-66-524_72hpi_vs_mock	Lc10214	675.863	3.17347	0.68081	4.66131	3.14206e-06	3.64198e-05
LR-66-524_72hpi_vs_mock	Lc17966	291.48	-1.09077	0.234039	-4.66063	3.15236e-06	3.64766e-05
LR-66-524_72hpi_vs_mock	Lc22227	58.943	2.46738	0.529555	4.65934	3.17223e-06	3.66436e-05
LR-66-524_72hpi_vs_mock	Lc38854	1166.71	-1.55214	0.333463	-4.65459	3.24622e-06	3.74342e-05
LR-66-524_72hpi_vs_mock	Lc34454	371.19	-2.05817	0.442995	-4.64602	3.38394e-06	3.89557e-05
LR-66-524_72hpi_vs_mock	Lc38586	609.833	1.2483	0.268936	4.64162	3.45683e-06	3.96282e-05
LR-66-524_72hpi_vs_mock	Lc34872	31.9228	2.23985	0.482576	4.64144	3.45998e-06	3.96282e-05
LR-66-524_72hpi_vs_mock	Lc32464	24.7672	3.34572	0.721045	4.64011	3.4823e-06	3.98163e-05
LR-66-524_72hpi_vs_mock	Lc03683	279.536	1.59308	0.34339	4.63927	3.49647e-06	3.99107e-05
LR-66-524_72hpi_vs_mock	Lc37858	322.517	-1.80316	0.389552	-4.62881	3.67767e-06	4.1908e-05
LR-66-524_72hpi_vs_mock	Lc37555	29.033	2.25272	0.486784	4.62777	3.69632e-06	4.20495e-05
LR-66-524_72hpi_vs_mock	Lc00113	605.676	1.70869	0.369532	4.62393	3.76529e-06	4.26902e-05
LR-66-524_72hpi_vs_mock	Lc02596	384.345	2.55145	0.55191	4.62295	3.78325e-06	4.28218e-05
LR-66-524_72hpi_vs_mock	Lc23620	473.178	-2.56129	0.554096	-4.62247	3.79197e-06	4.28486e-05
LR-66-524_72hpi_vs_mock	Lc33555	338.802	-1.0354	0.224527	-4.61145	3.99871e-06	4.51092e-05
LR-66-524_72hpi_vs_mock	Lc26175	41.0435	-2.03853	0.442473	-4.60713	4.08264e-06	4.59024e-05
LR-66-524_72hpi_vs_mock	Lc35310	398.688	-1.81125	0.393129	-4.60728	4.07963e-06	4.59024e-05
LR-66-524_72hpi_vs_mock	Lc32866	975.282	1.32889	0.288704	4.60294	4.16567e-06	4.67581e-05
LR-66-524_72hpi_vs_mock	Lc35845	347.988	-1.34462	0.292292	-4.60027	4.21938e-06	4.72039e-05
LR-66-524_72hpi_vs_mock	Lc02597	845.176	2.28147	0.496207	4.59781	4.26949e-06	4.76854e-05
LR-66-524_72hpi_vs_mock	Lc11865	273.81	1.1386	0.247842	4.59407	4.34674e-06	4.84679e-05
LR-66-524_72hpi_vs_mock	Lc33896	480.563	-2.77378	0.604646	-4.58744	4.48713e-06	4.99508e-05
LR-66-524_72hpi_vs_mock	Lc32045	310.284	1.96792	0.429196	4.58513	4.53703e-06	5.03402e-05
LR-66-524_72hpi_vs_mock	Lc32778	470.576	1.62624	0.355508	4.57442	4.77548e-06	5.28121e-05
LR-66-524_72hpi_vs_mock	Lc11208	30.635	-2.75198	0.60166	-4.57398	4.78555e-06	5.28369e-05
LR-66-524_72hpi_vs_mock	Lc07233	26.4141	-2.33596	0.511115	-4.57032	4.86983e-06	5.36795e-05
LR-66-524_72hpi_vs_mock	Lc06452	122.746	-1.22924	0.269426	-4.56244	5.05636e-06	5.55541e-05
LR-66-524_72hpi_vs_mock	Lc09429	14.4266	6.50054	1.42471	4.56271	5.04979e-06	5.55541e-05
LR-66-524_72hpi_vs_mock	Lc32696	232.832	1.20512	0.264591	4.55464	5.24765e-06	5.7562e-05
LR-66-524_72hpi_vs_mock	Lc37582	20.3534	-5.2264	1.14797	-4.55274	5.29525e-06	5.79899e-05
LR-66-524_72hpi_vs_mock	Lc38271	2896.42	-1.47112	0.323374	-4.54928	5.38292e-06	5.87592e-05
LR-66-524_72hpi_vs_mock	Lc33556	29.0194	2.05752	0.453012	4.54187	5.57575e-06	6.07657e-05
LR-66-524_72hpi_vs_mock	Lc35209	187.999	1.06163	0.234288	4.53128	5.86278e-06	6.37909e-05
LR-66-524_72hpi_vs_mock	Lc37035	366.885	1.03835	0.229185	4.53063	5.88074e-06	6.38832e-05
LR-66-524_72hpi_vs_mock	Lc35916	165.443	-1.84263	0.407129	-4.52591	6.01375e-06	6.52231e-05
LR-66-524_72hpi_vs_mock	Lc23492	55.4195	1.66264	0.367891	4.51939	6.20195e-06	6.71563e-05
LR-66-524_72hpi_vs_mock	Lc36496	13603.2	-1.54065	0.341154	-4.51599	6.30202e-06	6.81305e-05
LR-66-524_72hpi_vs_mock	Lc32706	45.5593	3.57265	0.791538	4.51355	6.37517e-06	6.88111e-05
LR-66-524_72hpi_vs_mock	Lc36493	242.25	2.04819	0.454566	4.50582	6.61184e-06	7.11379e-05
LR-66-524_72hpi_vs_mock	Lc02595	139.61	-1.65817	0.368595	-4.49861	6.83991e-06	7.34746e-05
LR-66-524_72hpi_vs_mock	Lc30800	104.995	1.56858	0.348765	4.49752	6.875e-06	7.37341e-05
LR-66-524_72hpi_vs_mock	Lc37694	95.3389	1.82279	0.405656	4.49342	7.00872e-06	7.50489e-05
LR-66-524_72hpi_vs_mock	Lc34761	125.993	1.80451	0.401852	4.49047	7.10648e-06	7.59751e-05
LR-66-524_72hpi_vs_mock	Lc16593	122.663	1.29677	0.289254	4.48314	7.35523e-06	7.85101e-05
LR-66-524_72hpi_vs_mock	Lc11866	1070.8	1.15815	0.258549	4.47941	7.48489e-06	7.97679e-05
LR-66-524_72hpi_vs_mock	Lc18158	159.593	-1.11371	0.2487	-4.47811	7.53059e-06	8.01284e-05
LR-66-524_72hpi_vs_mock	Lc22653	6.01158	5.99401	1.33919	4.47586	7.61053e-06	8.08514e-05
LR-66-524_72hpi_vs_mock	Lc11591	96.1623	3.43561	0.768274	4.47186	7.75429e-06	8.22491e-05
LR-66-524_72hpi_vs_mock	Lc38705	62.2282	-1.91161	0.427636	-4.47018	7.8153e-06	8.27661e-05
LR-66-524_72hpi_vs_mock	Lc15379	252.902	-1.17457	0.263027	-4.46559	7.9849e-06	8.44296e-05
LR-66-524_72hpi_vs_mock	Lc32809	752.449	1.88813	0.423103	4.46257	8.09826e-06	8.54943e-05
LR-66-524_72hpi_vs_mock	Lc18959	10.8797	6.79213	1.52223	4.46196	8.12142e-06	8.56048e-05
LR-66-524_72hpi_vs_mock	Lc35598	114.052	1.64687	0.370145	4.44924	8.61738e-06	9.06909e-05
LR-66-524_72hpi_vs_mock	Lc25093	32.8667	2.70725	0.608555	4.44866	8.6409e-06	9.07968e-05
LR-66-524_72hpi_vs_mock	Lc33466	35.2717	1.89803	0.426894	4.44614	8.74285e-06	9.17252e-05
LR-66-524_72hpi_vs_mock	Lc35396	440.71	-1.42515	0.32115	-4.43765	9.09448e-06	9.52661e-05
LR-66-524_72hpi_vs_mock	Lc25030	18.514	5.83603	1.31791	4.42825	9.50014e-06	9.92073e-05
LR-66-524_72hpi_vs_mock	Lc05936	9.45949	-2.64818	0.59922	-4.41939	9.89799e-06	0.000103202
LR-66-524_72hpi_vs_mock	Lc32386	537.207	1.07128	0.242737	4.41333	1.01791e-05	0.000105969
LR-66-524_72hpi_vs_mock	Lc38811	102.963	4.5767	1.03726	4.41228	1.02287e-05	0.000106321
LR-66-524_72hpi_vs_mock	Lc34876	596.416	1.67829	0.38114	4.40333	1.06601e-05	0.000110168
LR-66-524_72hpi_vs_mock	Lc17838	803.36	2.11596	0.480564	4.40308	1.06727e-05	0.000110168
LR-66-524_72hpi_vs_mock	Lc36170	466.374	1.63735	0.37214	4.39983	1.08333e-05	0.000111575
LR-66-524_72hpi_vs_mock	Lc27536	1244.34	1.12001	0.254754	4.39643	1.10046e-05	0.000112994
LR-66-524_72hpi_vs_mock	Lc35937	100.138	5.83189	1.32736	4.3936	1.11489e-05	0.000114302
LR-66-524_72hpi_vs_mock	Lc15741	6.5794	5.88823	1.3413	4.38993	1.13389e-05	0.000116074
LR-66-524_72hpi_vs_mock	Lc37026	223.858	1.24287	0.283197	4.38871	1.14026e-05	0.000116549
LR-66-524_72hpi_vs_mock	Lc25640	58.93	1.41283	0.322035	4.38719	1.14824e-05	0.000117187
LR-66-524_72hpi_vs_mock	Lc25751	47.1872	2.52586	0.576938	4.37805	1.19745e-05	0.000122024
LR-66-524_72hpi_vs_mock	Lc38208	98.3396	1.12118	0.256161	4.37688	1.20393e-05	0.000122499
LR-66-524_72hpi_vs_mock	Lc29598	303.567	-1.25934	0.288038	-4.37214	1.23034e-05	0.000124847
LR-66-524_72hpi_vs_mock	Lc24281	136.153	1.09452	0.250343	4.37208	1.2307e-05	0.000124847
LR-66-524_72hpi_vs_mock	Lc21140	72.6251	2.21897	0.507796	4.3698	1.24362e-05	0.000125779
LR-66-524_72hpi_vs_mock	Lc35965	11.4664	5.81934	1.33243	4.36746	1.257e-05	0.000126942
LR-66-524_72hpi_vs_mock	Lc35824	17.4103	-2.0772	0.475987	-4.36399	1.27713e-05	0.000128783
LR-66-524_72hpi_vs_mock	Lc35163	447.398	-1.23301	0.282646	-4.36238	1.28654e-05	0.000129537
LR-66-524_72hpi_vs_mock	Lc37496	522.643	-1.26636	0.290452	-4.35995	1.30089e-05	0.000130593
LR-66-524_72hpi_vs_mock	Lc08974	182.069	2.21371	0.507711	4.36017	1.29961e-05	0.000130593
LR-66-524_72hpi_vs_mock	Lc36220	20.0919	-1.7928	0.41198	-4.35168	1.35099e-05	0.00013542
LR-66-524_72hpi_vs_mock	Lc37079	2923.16	1.69365	0.389428	4.34906	1.36721e-05	0.000136843
LR-66-524_72hpi_vs_mock	Lc27166	3051.94	-1.13773	0.261683	-4.34776	1.37533e-05	0.000137451
LR-66-524_72hpi_vs_mock	Lc37667	647.738	1.12526	0.259101	4.34293	1.40595e-05	0.000140097
LR-66-524_72hpi_vs_mock	Lc37024	264.205	1.92227	0.44267	4.34246	1.40898e-05	0.000140192
LR-66-524_72hpi_vs_mock	Lc38985	240.198	2.02765	0.467021	4.34168	1.41398e-05	0.000140481
LR-66-524_72hpi_vs_mock	Lc33738	682.271	1.68275	0.388141	4.3354	1.45495e-05	0.00014434
LR-66-524_72hpi_vs_mock	Lc35646	365.126	1.03413	0.2388	4.33051	1.48764e-05	0.000147366
LR-66-524_72hpi_vs_mock	Lc37364	47.9653	2.26672	0.525042	4.31721	1.58014e-05	0.00015607
LR-66-524_72hpi_vs_mock	Lc02375	91.9035	3.30967	0.767041	4.31486	1.59707e-05	0.000157512
LR-66-524_72hpi_vs_mock	Lc04144	26.113	-2.25127	0.523513	-4.3003	1.70565e-05	0.000167731
LR-66-524_72hpi_vs_mock	Lc28780	608.161	-1.59402	0.370653	-4.30056	1.70368e-05	0.000167731
LR-66-524_72hpi_vs_mock	Lc36669	688.517	2.19657	0.511173	4.29712	1.73028e-05	0.000169658
LR-66-524_72hpi_vs_mock	Lc34917	44.886	2.03431	0.473565	4.29574	1.74108e-05	0.000170469
LR-66-524_72hpi_vs_mock	Lc34773	774.181	1.0413	0.242847	4.28789	1.80374e-05	0.000176176
LR-66-524_72hpi_vs_mock	Lc35187	143.335	1.22042	0.284626	4.28779	1.80459e-05	0.000176176
LR-66-524_72hpi_vs_mock	Lc33375	1751.17	1.35129	0.315583	4.28188	1.85324e-05	0.000180664
LR-66-524_72hpi_vs_mock	Lc38427	12.4445	6.09399	1.42397	4.27959	1.87242e-05	0.00018227
LR-66-524_72hpi_vs_mock	Lc32981	690.886	1.4262	0.333286	4.27922	1.87553e-05	0.00018231
LR-66-524_72hpi_vs_mock	Lc13120	32.4066	1.99027	0.465851	4.27232	1.93446e-05	0.000187768
LR-66-524_72hpi_vs_mock	Lc37390	1375.81	1.05706	0.247673	4.26798	1.97255e-05	0.00019119
LR-66-524_72hpi_vs_mock	Lc36652	711.778	-1.11819	0.262323	-4.26264	2.02029e-05	0.000195256
LR-66-524_72hpi_vs_mock	Lc23019	138.036	3.06921	0.719992	4.26284	2.01841e-05	0.000195256
LR-66-524_72hpi_vs_mock	Lc36654	151.535	-3.64729	0.856169	-4.26001	2.04417e-05	0.000197135
LR-66-524_72hpi_vs_mock	Lc33732	86.4806	1.80687	0.424161	4.25986	2.04558e-05	0.000197135
LR-66-524_72hpi_vs_mock	Lc34637	21.6225	-3.26908	0.7676	-4.25883	2.05497e-05	0.000197758
LR-66-524_72hpi_vs_mock	Lc38079	100.46	3.36038	0.789538	4.25613	2.07991e-05	0.000199873
LR-66-524_72hpi_vs_mock	Lc38430	401.548	-1.05372	0.247752	-4.25313	2.10803e-05	0.000202181
LR-66-524_72hpi_vs_mock	Lc15488	116.58	1.78196	0.418996	4.25293	2.10992e-05	0.000202181
LR-66-524_72hpi_vs_mock	Lc04130	326.815	-1.25792	0.295864	-4.25169	2.12165e-05	0.000202871
LR-66-524_72hpi_vs_mock	Lc32266	58.3196	-1.12653	0.264971	-4.25153	2.12314e-05	0.000202871
LR-66-524_72hpi_vs_mock	Lc16522	460.656	-1.80753	0.425308	-4.24993	2.13842e-05	0.000203877
LR-66-524_72hpi_vs_mock	Lc12659	299.43	1.33699	0.314643	4.24922	2.14514e-05	0.000203877
LR-66-524_72hpi_vs_mock	Lc36939	91.4258	5.78057	1.36026	4.24961	2.14147e-05	0.000203877
LR-66-524_72hpi_vs_mock	Lc26632	2349.31	1.11192	0.262072	4.24279	2.2076e-05	0.000208881
LR-66-524_72hpi_vs_mock	Lc38075	177.831	1.29729	0.305764	4.24278	2.20771e-05	0.000208881
LR-66-524_72hpi_vs_mock	Lc34409	941.712	-1.28662	0.303368	-4.24111	2.22421e-05	0.000209921
LR-66-524_72hpi_vs_mock	Lc05613	90.4675	2.01181	0.474369	4.24103	2.22493e-05	0.000209921
LR-66-524_72hpi_vs_mock	Lc13881	1121.39	1.07847	0.254326	4.24049	2.2303e-05	0.000210134
LR-66-524_72hpi_vs_mock	Lc01280	174.055	1.16269	0.274395	4.23728	2.26242e-05	0.000212566
LR-66-524_72hpi_vs_mock	Lc36759	156.685	-1.09154	0.257649	-4.23653	2.27001e-05	0.000212983
LR-66-524_72hpi_vs_mock	Lc24201	223.213	-1.5476	0.365916	-4.22938	2.34333e-05	0.000219252
LR-66-524_72hpi_vs_mock	Lc25641	69.2198	1.06488	0.251904	4.22733	2.36484e-05	0.000220958
LR-66-524_72hpi_vs_mock	Lc04788	511.042	-1.01936	0.2413	-4.22447	2.39504e-05	0.000223471
LR-66-524_72hpi_vs_mock	Lc28079	243.784	1.08266	0.256447	4.22178	2.42378e-05	0.000225529
LR-66-524_72hpi_vs_mock	Lc36242	119.771	2.31054	0.547597	4.21943	2.44926e-05	0.000227272
LR-66-524_72hpi_vs_mock	Lc30203	1362.13	1.52901	0.362852	4.21387	2.51034e-05	0.000232301
LR-66-524_72hpi_vs_mock	Lc38086	229.492	1.19126	0.283884	4.19629	2.71321e-05	0.000250387
LR-66-524_72hpi_vs_mock	Lc32632	405.938	-1.17374	0.280191	-4.18906	2.80114e-05	0.000257446
LR-66-524_72hpi_vs_mock	Lc32791	52.9003	-1.29994	0.310808	-4.18247	2.88355e-05	0.000264659
LR-66-524_72hpi_vs_mock	Lc34901	316.31	1.52163	0.363913	4.1813	2.89842e-05	0.000265662
LR-66-524_72hpi_vs_mock	Lc37002	197.54	1.08618	0.260139	4.17536	2.97512e-05	0.000272322
LR-66-524_72hpi_vs_mock	Lc34411	65.9521	-1.46756	0.35155	-4.17453	2.98597e-05	0.000272946
LR-66-524_72hpi_vs_mock	Lc26969	40.3277	3.17776	0.761395	4.17359	2.99831e-05	0.000273702
LR-66-524_72hpi_vs_mock	Lc23062	37.4261	-1.45654	0.349036	-4.17303	3.00572e-05	0.000274008
LR-66-524_72hpi_vs_mock	Lc35234	6.09358	6.06761	1.45448	4.17167	3.02381e-05	0.000274914
LR-66-524_72hpi_vs_mock	Lc34306	30.8199	-1.36394	0.327026	-4.17075	3.03594e-05	0.000275645
LR-66-524_72hpi_vs_mock	Lc32911	16.1044	5.42252	1.30164	4.1659	3.10127e-05	0.000280444
LR-66-524_72hpi_vs_mock	Lc23052	94.4599	1.23056	0.295542	4.16373	3.13086e-05	0.000282741
LR-66-524_72hpi_vs_mock	Lc35022	439.553	1.27807	0.307368	4.15811	3.20885e-05	0.000289397
LR-66-524_72hpi_vs_mock	Lc34822	196.032	-1.48701	0.358095	-4.15255	3.28785e-05	0.000296126
LR-66-524_72hpi_vs_mock	Lc28211	78.3212	-1.03465	0.249237	-4.15127	3.30635e-05	0.000297395
LR-66-524_72hpi_vs_mock	Lc01957	33.9366	1.85445	0.447029	4.14839	3.34827e-05	0.000300765
LR-66-524_72hpi_vs_mock	Lc11078	61.2669	-1.98528	0.478635	-4.14779	3.35702e-05	0.000301051
LR-66-524_72hpi_vs_mock	Lc38408	1653.36	1.00247	0.241778	4.14623	3.37996e-05	0.000302003
LR-66-524_72hpi_vs_mock	Lc37797	94.6069	-1.22855	0.296737	-4.14019	3.47023e-05	0.000309249
LR-66-524_72hpi_vs_mock	Lc30106	93.5888	-3.47716	0.839973	-4.13961	3.47895e-05	0.000309592
LR-66-524_72hpi_vs_mock	Lc34097	279.953	1.4163	0.342157	4.13933	3.48325e-05	0.000309592
LR-66-524_72hpi_vs_mock	Lc33476	110.193	-2.06872	0.500245	-4.13541	3.54323e-05	0.000314095
LR-66-524_72hpi_vs_mock	Lc29697	2132.59	-2.01844	0.488194	-4.1345	3.55722e-05	0.000314921
LR-66-524_72hpi_vs_mock	Lc23661	416.89	-1.28081	0.310076	-4.13064	3.6176e-05	0.000319847
LR-66-524_72hpi_vs_mock	Lc16086	682.638	-1.68999	0.409205	-4.12993	3.62867e-05	0.000320406
LR-66-524_72hpi_vs_mock	Lc33504	187.472	1.36912	0.331913	4.12494	3.70838e-05	0.000327016
LR-66-524_72hpi_vs_mock	Lc35525	51.1073	-1.76456	0.427906	-4.1237	3.72837e-05	0.00032835
LR-66-524_72hpi_vs_mock	Lc34060	30.2809	2.30635	0.559659	4.12099	3.77254e-05	0.000331806
LR-66-524_72hpi_vs_mock	Lc33888	12.4399	-6.79588	1.65107	-4.11605	3.85414e-05	0.000337663
LR-66-524_72hpi_vs_mock	Lc17780	81.6501	1.52989	0.371944	4.11321	3.9019e-05	0.000340961
LR-66-524_72hpi_vs_mock	Lc37749	55.204	1.84407	0.448308	4.11339	3.89887e-05	0.000340961
LR-66-524_72hpi_vs_mock	Lc18155	17.117	-2.86641	0.697005	-4.11247	3.9145e-05	0.000341577
LR-66-524_72hpi_vs_mock	Lc37973	250.479	-1.22556	0.298031	-4.1122	3.91907e-05	0.000341577
LR-66-524_72hpi_vs_mock	Lc38056	20.3701	4.2596	1.03648	4.10968	3.96212e-05	0.000344883
LR-66-524_72hpi_vs_mock	Lc19888	304.875	1.03018	0.250699	4.10923	3.96982e-05	0.000345108
LR-66-524_72hpi_vs_mock	Lc35664	387.957	1.16864	0.284475	4.10806	3.99005e-05	0.00034642
LR-66-524_72hpi_vs_mock	Lc33159	409.121	-1.28776	0.313782	-4.104	4.06059e-05	0.000352092
LR-66-524_72hpi_vs_mock	Lc04583	159.118	1.40352	0.342094	4.10272	4.08329e-05	0.000353606
LR-66-524_72hpi_vs_mock	Lc18185	148.501	1.00899	0.246252	4.09739	4.17832e-05	0.000361371
LR-66-524_72hpi_vs_mock	Lc38619	290.931	1.0883	0.265757	4.09508	4.22019e-05	0.000364525
LR-66-524_72hpi_vs_mock	Lc16524	175.058	-1.88455	0.460554	-4.09191	4.2783e-05	0.0003686
LR-66-524_72hpi_vs_mock	Lc33115	42.7409	-2.2112	0.540505	-4.09099	4.29539e-05	0.000369601
LR-66-524_72hpi_vs_mock	Lc23069	34.5173	-2.00446	0.490059	-4.09023	4.30941e-05	0.000370335
LR-66-524_72hpi_vs_mock	Lc35102	46.3204	1.96282	0.479942	4.08971	4.31907e-05	0.000370693
LR-66-524_72hpi_vs_mock	Lc35666	786.24	-1.04366	0.255213	-4.08939	4.32518e-05	0.000370745
LR-66-524_72hpi_vs_mock	Lc17060	75.2928	2.50661	0.613084	4.08853	4.34125e-05	0.00037165
LR-66-524_72hpi_vs_mock	Lc08267	616.565	1.08804	0.266356	4.08492	4.40921e-05	0.00037699
LR-66-524_72hpi_vs_mock	Lc22275	138.789	1.20809	0.295959	4.08194	4.46611e-05	0.000380889
LR-66-524_72hpi_vs_mock	Lc35010	75.1956	1.50179	0.367893	4.08215	4.46216e-05	0.000380889
LR-66-524_72hpi_vs_mock	Lc34689	132.121	-1.23256	0.301988	-4.08148	4.475e-05	0.000381166
LR-66-524_72hpi_vs_mock	Lc16942	68.1522	-1.1454	0.280794	-4.07915	4.52003e-05	0.000384516
LR-66-524_72hpi_vs_mock	Lc37234	7.5993	3.74082	0.917473	4.07731	4.55606e-05	0.000386606
LR-66-524_72hpi_vs_mock	Lc37812	16.9958	-2.20563	0.541749	-4.07131	4.67501e-05	0.000396201
LR-66-524_72hpi_vs_mock	Lc19519	1071.25	-1.21713	0.299081	-4.06955	4.71031e-05	0.000398692
LR-66-524_72hpi_vs_mock	Lc37596	1678.2	1.18102	0.290619	4.06381	4.82789e-05	0.000407621
LR-66-524_72hpi_vs_mock	Lc38243	796.128	-2.03287	0.500317	-4.06317	4.84106e-05	0.000407791
LR-66-524_72hpi_vs_mock	Lc32929	76.0197	2.04888	0.504263	4.06313	4.84199e-05	0.000407791
LR-66-524_72hpi_vs_mock	Lc33975	911.726	-1.76525	0.435135	-4.05679	4.97518e-05	0.000418486
LR-66-524_72hpi_vs_mock	Lc30773	319.971	-1.00174	0.247009	-4.05547	5.00339e-05	0.000420335
LR-66-524_72hpi_vs_mock	Lc38044	87.6077	1.87393	0.462356	4.053	5.05641e-05	0.000424261
LR-66-524_72hpi_vs_mock	Lc20649	267.146	-1.118	0.276053	-4.04994	5.12306e-05	0.000429319
LR-66-524_72hpi_vs_mock	Lc34156	145.747	1.26672	0.313314	4.04297	5.27787e-05	0.000441196
LR-66-524_72hpi_vs_mock	Lc37061	4.27143	-5.95933	1.47518	-4.03973	5.35139e-05	0.000446788
LR-66-524_72hpi_vs_mock	Lc36793	206.695	-1.42947	0.354016	-4.03787	5.39387e-05	0.000449778
LR-66-524_72hpi_vs_mock	Lc33161	553.026	1.08581	0.269064	4.03551	5.44838e-05	0.000453762
LR-66-524_72hpi_vs_mock	Lc36812	868.312	-1.54715	0.383627	-4.03297	5.50774e-05	0.000458141
LR-66-524_72hpi_vs_mock	Lc38594	66.8802	-1.9366	0.480711	-4.02861	5.6108e-05	0.000465565
LR-66-524_72hpi_vs_mock	Lc34723	213.535	-1.92439	0.477899	-4.02676	5.65499e-05	0.000468081
LR-66-524_72hpi_vs_mock	Lc12031	218.891	-1.25823	0.31246	-4.02684	5.65305e-05	0.000468081
LR-66-524_72hpi_vs_mock	Lc37938	30.3301	-5.06162	1.25924	-4.01958	5.83019e-05	0.000481401
LR-66-524_72hpi_vs_mock	Lc07443	45.7809	2.12913	0.529895	4.01803	5.86866e-05	0.000483985
LR-66-524_72hpi_vs_mock	Lc33455	9.86133	-2.98797	0.743748	-4.01745	5.88313e-05	0.000483995
LR-66-524_72hpi_vs_mock	Lc32621	77.5799	-1.28291	0.319315	-4.01768	5.87745e-05	0.000483995
LR-66-524_72hpi_vs_mock	Lc37494	253.098	1.03053	0.256855	4.01212	6.01764e-05	0.000494458
LR-66-524_72hpi_vs_mock	Lc33620	10.8899	5.76788	1.43804	4.01094	6.04782e-05	0.000495651
LR-66-524_72hpi_vs_mock	Lc36668	181.218	8.36085	2.08443	4.01109	6.04381e-05	0.000495651
LR-66-524_72hpi_vs_mock	Lc38026	415.001	-1.05573	0.26375	-4.00278	6.26023e-05	0.000510659
LR-66-524_72hpi_vs_mock	Lc01972	289.888	-1.05173	0.262804	-4.00193	6.28273e-05	0.000511258
LR-66-524_72hpi_vs_mock	Lc21439	20.0813	2.26615	0.566243	4.00208	6.27891e-05	0.000511258
LR-66-524_72hpi_vs_mock	Lc16581	118.999	2.26069	0.565057	4.00081	6.31248e-05	0.00051306
LR-66-524_72hpi_vs_mock	Lc31881	38.5371	1.76749	0.441954	3.99926	6.35413e-05	0.000515824
LR-66-524_72hpi_vs_mock	Lc32546	146.884	-1.41397	0.353672	-3.99798	6.38859e-05	0.000517998
LR-66-524_72hpi_vs_mock	Lc02109	1041.57	-1.56974	0.392773	-3.99655	6.4272e-05	0.000520503
LR-66-524_72hpi_vs_mock	Lc31613	440.681	-1.15373	0.288737	-3.99577	6.44849e-05	0.000521601
LR-66-524_72hpi_vs_mock	Lc38845	85.5054	-1.15121	0.288148	-3.99521	6.46383e-05	0.000522215
LR-66-524_72hpi_vs_mock	Lc33607	118.349	7.47198	1.87041	3.99485	6.4736e-05	0.00052238
LR-66-524_72hpi_vs_mock	Lc24442	16.2826	-1.85007	0.464006	-3.98717	6.68658e-05	0.000538278
LR-66-524_72hpi_vs_mock	Lc37803	49.4301	-1.42524	0.358336	-3.97737	6.96822e-05	0.000560281
LR-66-524_72hpi_vs_mock	Lc24260	33.6778	1.39657	0.351591	3.97215	7.12259e-05	0.000571332
LR-66-524_72hpi_vs_mock	Lc37479	152.935	1.87346	0.472022	3.96901	7.21724e-05	0.000578236
LR-66-524_72hpi_vs_mock	Lc34623	32.3446	2.06327	0.52039	3.96484	7.3445e-05	0.000587734
LR-66-524_72hpi_vs_mock	Lc17637	12.9484	2.12949	0.538342	3.95564	7.63288e-05	0.000609366
LR-66-524_72hpi_vs_mock	Lc38991	74.5228	1.62024	0.410222	3.94966	7.82626e-05	0.000622594
LR-66-524_72hpi_vs_mock	Lc27231	148.957	1.31493	0.332958	3.94924	7.84013e-05	0.000622963
LR-66-524_72hpi_vs_mock	Lc22781	399.424	6.61466	1.67691	3.94454	7.99516e-05	0.000633692
LR-66-524_72hpi_vs_mock	Lc02119	43.2665	5.8446	1.4819	3.94399	8.01369e-05	0.000633768
LR-66-524_72hpi_vs_mock	Lc33241	677.244	-2.28005	0.578251	-3.94301	8.04667e-05	0.000635631
LR-66-524_72hpi_vs_mock	Lc33129	173.973	-1.46683	0.372303	-3.93988	8.15228e-05	0.00064322
LR-66-524_72hpi_vs_mock	Lc33053	7.08947	5.37065	1.3638	3.938	8.21649e-05	0.000647528
LR-66-524_72hpi_vs_mock	Lc20007	1284.12	1.27773	0.324569	3.93668	8.26157e-05	0.000650322
LR-66-524_72hpi_vs_mock	Lc35881	1360.76	1.30856	0.332546	3.93496	8.32104e-05	0.00065424
LR-66-524_72hpi_vs_mock	Lc36386	30.7467	4.46464	1.13505	3.93342	8.37461e-05	0.000657685
LR-66-524_72hpi_vs_mock	Lc33272	155.054	-1.10408	0.280865	-3.931	8.45927e-05	0.00066279
LR-66-524_72hpi_vs_mock	Lc33759	257.609	-1.20029	0.305737	-3.9259	8.64077e-05	0.00067466
LR-66-524_72hpi_vs_mock	Lc35781	26.4804	1.59892	0.407629	3.92248	8.76409e-05	0.000683498
LR-66-524_72hpi_vs_mock	Lc00078	59.2511	1.33488	0.340533	3.91997	8.85586e-05	0.000689857
LR-66-524_72hpi_vs_mock	Lc35694	53.6152	1.35107	0.34509	3.91512	9.0359e-05	0.00070307
LR-66-524_72hpi_vs_mock	Lc25384	1039.38	-1.10539	0.282823	-3.90842	9.29027e-05	0.000721199
LR-66-524_72hpi_vs_mock	Lc19335	5.88719	-5.39662	1.38123	-3.90712	9.3401e-05	0.000724234
LR-66-524_72hpi_vs_mock	Lc36114	143.755	-1.48845	0.38103	-3.90639	9.3686e-05	0.000725609
LR-66-524_72hpi_vs_mock	Lc35107	2654.55	-1.45984	0.373976	-3.90358	9.47803e-05	0.000732403
LR-66-524_72hpi_vs_mock	Lc35125	156.644	-1.24869	0.320131	-3.90056	9.59688e-05	0.000740739
LR-66-524_72hpi_vs_mock	Lc32394	111.816	2.11379	0.542128	3.89907	9.65633e-05	0.000744476
LR-66-524_72hpi_vs_mock	Lc37932	861.865	-1.70278	0.436767	-3.8986	9.6749e-05	0.000745056
LR-66-524_72hpi_vs_mock	Lc37590	111.162	1.27235	0.326523	3.89665	9.75322e-05	0.000750231
LR-66-524_72hpi_vs_mock	Lc35016	10046.4	1.31229	0.336859	3.89567	9.79286e-05	0.000752422
LR-66-524_72hpi_vs_mock	Lc34721	110.13	1.42202	0.365886	3.88651	0.000101697	0.000780488
LR-66-524_72hpi_vs_mock	Lc34615	901.389	1.90269	0.489889	3.88391	0.000102788	0.000787965
LR-66-524_72hpi_vs_mock	Lc20877	52.1669	1.38232	0.35602	3.88272	0.000103295	0.000790951
LR-66-524_72hpi_vs_mock	Lc38759	12.5144	2.78619	0.718132	3.87978	0.000104551	0.000798913
LR-66-524_72hpi_vs_mock	Lc34357	11.3813	5.35345	1.38301	3.87088	0.000108444	0.000827564
LR-66-524_72hpi_vs_mock	Lc33273	948.464	-1.16599	0.301378	-3.86887	0.000109342	0.000832976
LR-66-524_72hpi_vs_mock	Lc32070	89.7759	3.27329	0.846087	3.86874	0.000109401	0.000832976
LR-66-524_72hpi_vs_mock	Lc04191	274.531	1.12634	0.291183	3.86817	0.000109657	0.000833186
LR-66-524_72hpi_vs_mock	Lc23800	71.4542	1.20633	0.312112	3.86505	0.000111064	0.000842791
LR-66-524_72hpi_vs_mock	Lc32944	115.502	1.85532	0.480327	3.86261	0.00011218	0.000850298
LR-66-524_72hpi_vs_mock	Lc37375	678.983	-1.57851	0.408789	-3.86143	0.000112725	0.000853469
LR-66-524_72hpi_vs_mock	Lc35524	17.566	-2.04686	0.530663	-3.85717	0.000114708	0.000867508
LR-66-524_72hpi_vs_mock	Lc36549	54.1653	-1.17808	0.305715	-3.85352	0.000116433	0.00087957
LR-66-524_72hpi_vs_mock	Lc36080	4.10503	5.79417	1.50417	3.85206	0.000117128	0.000883831
LR-66-524_72hpi_vs_mock	Lc33425	77.6305	-2.05453	0.53454	-3.84355	0.000121266	0.000913254
LR-66-524_72hpi_vs_mock	Lc34294	803.357	1.15629	0.300844	3.84349	0.000121298	0.000913254
LR-66-524_72hpi_vs_mock	Lc36007	167.387	-3.10964	0.809623	-3.84085	0.000122607	0.00091945
LR-66-524_72hpi_vs_mock	Lc37739	153.707	-1.05545	0.274782	-3.84104	0.000122515	0.00091945
LR-66-524_72hpi_vs_mock	Lc01575	334.011	-1.03655	0.269885	-3.84071	0.000122678	0.00091945
LR-66-524_72hpi_vs_mock	Lc29197	28.7719	3.1902	0.830682	3.84046	0.000122802	0.00091945
LR-66-524_72hpi_vs_mock	Lc37351	383.654	-1.28303	0.334191	-3.8392	0.000123434	0.000923101
LR-66-524_72hpi_vs_mock	Lc31956	28.0112	2.00774	0.523193	3.83748	0.000124304	0.000927603
LR-66-524_72hpi_vs_mock	Lc34260	18.5921	5.45535	1.42276	3.83435	0.000125898	0.000938462
LR-66-524_72hpi_vs_mock	Lc37395	9.71389	4.97661	1.30099	3.82526	0.000130633	0.000971612
LR-66-524_72hpi_vs_mock	Lc38017	45.0198	-1.39546	0.365588	-3.81702	0.000135076	0.00100186
LR-66-524_72hpi_vs_mock	Lc37640	37.4229	-1.75423	0.459679	-3.81621	0.000135516	0.0010035
LR-66-524_72hpi_vs_mock	Lc37319	54.3407	-1.36014	0.356516	-3.8151	0.00013613	0.00100694
LR-66-524_72hpi_vs_mock	Lc13475	1099.24	-2.27445	0.596694	-3.81176	0.000137983	0.00101842
LR-66-524_72hpi_vs_mock	Lc34356	28.5546	2.4823	0.651217	3.81179	0.000137966	0.00101842
LR-66-524_72hpi_vs_mock	Lc34392	95.6787	1.10904	0.291353	3.80651	0.000140939	0.00103796
LR-66-524_72hpi_vs_mock	Lc35667	43.1829	1.39313	0.36604	3.80595	0.000141259	0.00103919
LR-66-524_72hpi_vs_mock	Lc34688	252.725	1.47807	0.38855	3.80405	0.000142347	0.00104605
LR-66-524_72hpi_vs_mock	Lc05535	116.25	-1.40483	0.370096	-3.79585	0.000147137	0.00107773
LR-66-524_72hpi_vs_mock	Lc23658	60.643	-1.88422	0.496547	-3.79464	0.000147855	0.00108181
LR-66-524_72hpi_vs_mock	Lc38151	81.1198	-1.09224	0.288148	-3.79056	0.000150311	0.0010974
LR-66-524_72hpi_vs_mock	Lc19596	1007.61	1.19143	0.314748	3.78534	0.000153497	0.00111945
LR-66-524_72hpi_vs_mock	Lc36624	20.5881	2.58026	0.681879	3.78404	0.000154305	0.00112291
LR-66-524_72hpi_vs_mock	Lc37187	17.6406	3.1086	0.821476	3.78417	0.000154224	0.00112291
LR-66-524_72hpi_vs_mock	Lc05937	27.9168	-2.24668	0.593811	-3.78349	0.000154645	0.00112418
LR-66-524_72hpi_vs_mock	Lc22391	3269.71	-2.20974	0.584164	-3.78274	0.00015511	0.00112634
LR-66-524_72hpi_vs_mock	Lc38028	441.587	-1.19679	0.316763	-3.7782	0.000157967	0.00114586
LR-66-524_72hpi_vs_mock	Lc22530	7.97594	3.18057	0.841993	3.77743	0.000158457	0.00114818
LR-66-524_72hpi_vs_mock	Lc38706	774.648	-1.81029	0.47939	-3.77624	0.000159214	0.00115242
LR-66-524_72hpi_vs_mock	Lc36087	681.321	-1.38318	0.366454	-3.7745	0.000160329	0.00115801
LR-66-524_72hpi_vs_mock	Lc33014	3275.09	1.03378	0.27395	3.77362	0.000160896	0.00116086
LR-66-524_72hpi_vs_mock	Lc01541	20.9332	-1.56532	0.414965	-3.77217	0.000161832	0.00116637
LR-66-524_72hpi_vs_mock	Lc33357	539.004	2.40126	0.63776	3.76514	0.000166452	0.00119711
LR-66-524_72hpi_vs_mock	Lc36106	379.021	-1.05918	0.281414	-3.76377	0.000167373	0.00120245
LR-66-524_72hpi_vs_mock	Lc32960	117.835	2.19285	0.582888	3.76204	0.000168533	0.0012095
LR-66-524_72hpi_vs_mock	Lc34787	22.2252	-1.6853	0.449376	-3.75032	0.000176611	0.00126612
LR-66-524_72hpi_vs_mock	Lc36580	1256.91	-1.48619	0.396398	-3.74923	0.000177378	0.00126922
LR-66-524_72hpi_vs_mock	Lc38340	28.4607	2.40807	0.642294	3.74917	0.00017742	0.00126922
LR-66-524_72hpi_vs_mock	Lc34828	34.0257	-2.49969	0.668012	-3.74199	0.000182572	0.00130331
LR-66-524_72hpi_vs_mock	Lc07896	57.2427	-1.63871	0.438089	-3.74059	0.000183588	0.00130918
LR-66-524_72hpi_vs_mock	Lc12829	17.424	2.80966	0.751521	3.73863	0.000185025	0.00131665
LR-66-524_72hpi_vs_mock	Lc38959	31.3576	-1.71732	0.459972	-3.73353	0.000188815	0.0013422
LR-66-524_72hpi_vs_mock	Lc38247	114.468	1.56413	0.419095	3.73215	0.000189849	0.00134813
LR-66-524_72hpi_vs_mock	Lc36379	68.5397	-1.13941	0.305401	-3.73086	0.000190826	0.00135364
LR-66-524_72hpi_vs_mock	Lc37049	42.6539	6.47045	1.73705	3.72496	0.000195344	0.00138278
LR-66-524_72hpi_vs_mock	Lc37245	46.9419	-1.25042	0.335794	-3.72377	0.000196273	0.00138783
LR-66-524_72hpi_vs_mock	Lc37600	160.127	1.12235	0.301421	3.72351	0.000196469	0.00138783
LR-66-524_72hpi_vs_mock	Lc07478	273.755	-1.52243	0.40891	-3.72315	0.000196756	0.0013884
LR-66-524_72hpi_vs_mock	Lc23099	357.259	-1.39965	0.376032	-3.72215	0.000197536	0.00139245
LR-66-524_72hpi_vs_mock	Lc34419	512.794	-1.82026	0.489179	-3.72105	0.000198397	0.00139706
LR-66-524_72hpi_vs_mock	Lc05571	14.7256	2.11769	0.569267	3.72003	0.000199201	0.00140126
LR-66-524_72hpi_vs_mock	Lc10832	97.7295	2.08374	0.560402	3.71829	0.000200572	0.00140944
LR-66-524_72hpi_vs_mock	Lc36397	798.19	-1.59965	0.430251	-3.71795	0.000200842	0.00140987
LR-66-524_72hpi_vs_mock	Lc20372	41.367	-1.29007	0.34809	-3.70613	0.000210448	0.00147423
LR-66-524_72hpi_vs_mock	Lc07628	6.33484	-4.74967	1.28179	-3.70549	0.00021098	0.00147642
LR-66-524_72hpi_vs_mock	Lc22549	21.9152	1.69165	0.456853	3.70283	0.000213205	0.00149045
LR-66-524_72hpi_vs_mock	Lc00036	21.501	-1.6335	0.441555	-3.69944	0.000216076	0.00150895
LR-66-524_72hpi_vs_mock	Lc20398	80.1416	1.75216	0.473858	3.69764	0.000217609	0.00151809
LR-66-524_72hpi_vs_mock	Lc04989	176.624	-1.3283	0.359311	-3.69681	0.000218326	0.00151995
LR-66-524_72hpi_vs_mock	Lc36567	13.8395	4.21067	1.13898	3.69687	0.000218276	0.00151995
LR-66-524_72hpi_vs_mock	Lc32264	131.896	-1.50976	0.40867	-3.69433	0.000220471	0.00153172
LR-66-524_72hpi_vs_mock	Lc20174	107.954	1.77347	0.480596	3.69014	0.000224128	0.00155552
LR-66-524_72hpi_vs_mock	Lc35784	599.012	-1.92078	0.521175	-3.68547	0.000228283	0.00157948
LR-66-524_72hpi_vs_mock	Lc32492	185.735	1.30766	0.354957	3.68399	0.000229614	0.00158544
LR-66-524_72hpi_vs_mock	Lc33772	14.9712	2.58155	0.701027	3.68253	0.000230932	0.00159291
LR-66-524_72hpi_vs_mock	Lc32035	4.21992	-4.90497	1.33379	-3.67746	0.000235567	0.00162134
LR-66-524_72hpi_vs_mock	Lc32550	1879.56	-1.60525	0.436638	-3.67639	0.000236554	0.00162504
LR-66-524_72hpi_vs_mock	Lc21286	50.301	1.1817	0.321761	3.67259	0.000240101	0.00164773
LR-66-524_72hpi_vs_mock	Lc38077	46.5983	-1.61225	0.439231	-3.67062	0.000241965	0.00165547
LR-66-524_72hpi_vs_mock	Lc38997	171.558	2.85922	0.778941	3.67065	0.000241933	0.00165547
LR-66-524_72hpi_vs_mock	Lc36231	10.686	-2.45359	0.668544	-3.67005	0.000242501	0.00165605
LR-66-524_72hpi_vs_mock	Lc37042	59.533	-1.16916	0.31881	-3.66725	0.000245175	0.00167235
LR-66-524_72hpi_vs_mock	Lc17402	7.07283	-3.47144	0.947874	-3.66235	0.000249916	0.00169953
LR-66-524_72hpi_vs_mock	Lc29239	69.6073	-1.36697	0.373615	-3.65877	0.000253429	0.00171822
LR-66-524_72hpi_vs_mock	Lc23100	89.5573	-1.33412	0.364766	-3.65748	0.000254711	0.00172518
LR-66-524_72hpi_vs_mock	Lc05485	43.6986	-1.12883	0.308665	-3.65715	0.000255039	0.00172567
LR-66-524_72hpi_vs_mock	Lc34358	8.79402	5.0002	1.36736	3.65682	0.000255366	0.00172615
LR-66-524_72hpi_vs_mock	Lc33949	13476.1	-1.29102	0.35307	-3.65656	0.000255626	0.00172618
LR-66-524_72hpi_vs_mock	Lc35798	86.816	-1.11699	0.305546	-3.65572	0.000256459	0.00172843
LR-66-524_72hpi_vs_mock	Lc10277	879.837	1.40123	0.383299	3.65571	0.000256472	0.00172843
LR-66-524_72hpi_vs_mock	Lc10292	69.6192	-1.07846	0.295295	-3.65215	0.00026005	0.00174905
LR-66-524_72hpi_vs_mock	Lc38127	7.87225	-2.78948	0.764584	-3.64836	0.00026392	0.00177253
LR-66-524_72hpi_vs_mock	Lc35435	100.168	-1.24342	0.34083	-3.64822	0.000264067	0.00177253
LR-66-524_72hpi_vs_mock	Lc36515	203.403	-1.17676	0.322723	-3.64635	0.000265988	0.00178365
LR-66-524_72hpi_vs_mock	Lc38169	256.799	-1.34542	0.369223	-3.64391	0.000268523	0.00179717
LR-66-524_72hpi_vs_mock	Lc35995	7.05831	3.34909	0.919094	3.6439	0.000268536	0.00179717
LR-66-524_72hpi_vs_mock	Lc38680	395.73	1.7788	0.488531	3.64111	0.00027146	0.00181494
LR-66-524_72hpi_vs_mock	Lc34593	27.0506	2.38194	0.654523	3.63921	0.000273478	0.00182661
LR-66-524_72hpi_vs_mock	Lc32918	684.923	1.19456	0.328421	3.63728	0.000275533	0.00183852
LR-66-524_72hpi_vs_mock	Lc12155	12.5897	5.24807	1.44742	3.6258	0.000288067	0.00191836
LR-66-524_72hpi_vs_mock	Lc05865	170.991	2.30865	0.637722	3.62014	0.000294438	0.00195886
LR-66-524_72hpi_vs_mock	Lc37237	964.728	1.14618	0.316813	3.61785	0.000297065	0.00197244
LR-66-524_72hpi_vs_mock	Lc35625	14.6844	5.03146	1.39144	3.61602	0.00029917	0.00198447
LR-66-524_72hpi_vs_mock	Lc29421	101.303	1.08571	0.300766	3.60982	0.000306409	0.0020265
LR-66-524_72hpi_vs_mock	Lc14372	13.2221	3.59382	0.998354	3.59975	0.000318528	0.00210253
LR-66-524_72hpi_vs_mock	Lc36514	779.847	-2.8041	0.78099	-3.59044	0.000330121	0.00216634
LR-66-524_72hpi_vs_mock	Lc00018	428.686	-1.10453	0.308019	-3.58592	0.00033589	0.00220206
LR-66-524_72hpi_vs_mock	Lc38820	25.3014	1.91942	0.535322	3.58553	0.000336388	0.00220318
LR-66-524_72hpi_vs_mock	Lc37193	23.7094	2.0808	0.580417	3.58501	0.00033706	0.00220544
LR-66-524_72hpi_vs_mock	Lc15065	817.399	1.509	0.4211	3.58346	0.000339073	0.00221646
LR-66-524_72hpi_vs_mock	Lc38533	1033.65	-1.65189	0.461361	-3.58048	0.000342966	0.00223757
LR-66-524_72hpi_vs_mock	Lc33477	585.012	-1.12442	0.314085	-3.57997	0.000343637	0.00223762
LR-66-524_72hpi_vs_mock	Lc34423	376.458	1.11372	0.311092	3.58004	0.000343537	0.00223762
LR-66-524_72hpi_vs_mock	Lc26789	78.1126	2.40077	0.671055	3.5776	0.000346763	0.00225363
LR-66-524_72hpi_vs_mock	Lc03711	96.5261	1.45547	0.406968	3.57638	0.000348386	0.00225982
LR-66-524_72hpi_vs_mock	Lc07682	9.84232	2.83174	0.794575	3.56385	0.000365462	0.00235924
LR-66-524_72hpi_vs_mock	Lc38198	13.7199	-2.65762	0.745851	-3.5632	0.000366358	0.00236276
LR-66-524_72hpi_vs_mock	Lc38836	797.941	-1.0276	0.288933	-3.55655	0.000375753	0.00241938
LR-66-524_72hpi_vs_mock	Lc06153	38.5979	2.57403	0.723758	3.55648	0.000375853	0.00241938
LR-66-524_72hpi_vs_mock	Lc10272	35.915	1.04564	0.294287	3.55311	0.000380704	0.00244827
LR-66-524_72hpi_vs_mock	Lc34896	69.3317	-1.04693	0.294975	-3.54921	0.000386395	0.00248013
LR-66-524_72hpi_vs_mock	Lc35880	32.6513	-1.45869	0.411173	-3.54764	0.000388703	0.00249257
LR-66-524_72hpi_vs_mock	Lc21552	115.733	-1.77756	0.501213	-3.54651	0.00039037	0.00250089
LR-66-524_72hpi_vs_mock	Lc31872	34.3607	1.6854	0.475454	3.54482	0.000392877	0.0025098
LR-66-524_72hpi_vs_mock	Lc33287	162.081	1.20446	0.339905	3.54352	0.00039482	0.00251983
LR-66-524_72hpi_vs_mock	Lc31239	118.996	1.89008	0.534555	3.5358	0.000406536	0.00258725
LR-66-524_72hpi_vs_mock	Lc16445	187.367	-1.26577	0.35862	-3.52955	0.000416266	0.00264419
LR-66-524_72hpi_vs_mock	Lc18550	778.211	1.85017	0.524741	3.52587	0.000422088	0.00267865
LR-66-524_72hpi_vs_mock	Lc20458	1036.03	-1.52369	0.432429	-3.52356	0.000425797	0.00269795
LR-66-524_72hpi_vs_mock	Lc03491	2433.57	1.39784	0.396721	3.52347	0.000425929	0.00269795
LR-66-524_72hpi_vs_mock	Lc34507	10.0191	5.14678	1.4647	3.51388	0.000441612	0.00278682
LR-66-524_72hpi_vs_mock	Lc33084	100.195	-1.2743	0.362892	-3.51151	0.000445577	0.00280659
LR-66-524_72hpi_vs_mock	Lc37343	42.714	2.03019	0.578535	3.50919	0.000449468	0.00282404
LR-66-524_72hpi_vs_mock	Lc38503	23.3202	3.06707	0.87395	3.50943	0.00044906	0.00282404
LR-66-524_72hpi_vs_mock	Lc27002	79.8504	-1.60649	0.458119	-3.50671	0.000453679	0.00284699
LR-66-524_72hpi_vs_mock	Lc13245	62.6979	-1.00144	0.28601	-3.50143	0.000462776	0.0029003
LR-66-524_72hpi_vs_mock	Lc19246	544.349	-1.71271	0.489497	-3.49892	0.000467154	0.0029234
LR-66-524_72hpi_vs_mock	Lc35853	53.2337	2.83891	0.811641	3.49774	0.000469213	0.00293356
LR-66-524_72hpi_vs_mock	Lc21856	24.0477	-1.83469	0.524707	-3.4966	0.000471222	0.0029434
LR-66-524_72hpi_vs_mock	Lc17806	148.108	1.36267	0.389787	3.49593	0.000472418	0.00294813
LR-66-524_72hpi_vs_mock	Lc16112	26.9704	1.98235	0.567171	3.49515	0.000473799	0.00295402
LR-66-524_72hpi_vs_mock	Lc38525	31.184	1.39068	0.397938	3.49472	0.00047456	0.00295603
LR-66-524_72hpi_vs_mock	Lc05270	40.7873	-1.38149	0.395582	-3.4923	0.000478882	0.0029802
LR-66-524_72hpi_vs_mock	Lc01067	88.1244	-1.48593	0.425646	-3.49101	0.000481196	0.00298909
LR-66-524_72hpi_vs_mock	Lc34341	1329.84	2.53878	0.727192	3.49121	0.000480846	0.00298909
LR-66-524_72hpi_vs_mock	Lc37896	433.975	-1.37619	0.394267	-3.49049	0.000482133	0.00299215
LR-66-524_72hpi_vs_mock	Lc38974	6.75508	4.80905	1.37807	3.48969	0.000483586	0.00299841
LR-66-524_72hpi_vs_mock	Lc02395	161.23	1.52831	0.438296	3.48694	0.000488574	0.00302656
LR-66-524_72hpi_vs_mock	Lc22494	123.952	-1.01707	0.291846	-3.48495	0.000492237	0.00304645
LR-66-524_72hpi_vs_mock	Lc10941	14.8638	2.04206	0.586095	3.48418	0.000493641	0.00305234
LR-66-524_72hpi_vs_mock	Lc38696	49.9617	-1.07193	0.307784	-3.48272	0.00049634	0.00306622
LR-66-524_72hpi_vs_mock	Lc09069	43.1206	1.35716	0.389765	3.48199	0.000497696	0.00307178
LR-66-524_72hpi_vs_mock	Lc35337	200.829	1.17999	0.339768	3.47293	0.000514812	0.00317452
LR-66-524_72hpi_vs_mock	Lc20461	53.1387	-1.29889	0.374637	-3.46707	0.000526161	0.00324154
LR-66-524_72hpi_vs_mock	Lc13447	428.084	1.66019	0.479022	3.46579	0.000528679	0.00325281
LR-66-524_72hpi_vs_mock	Lc32844	18.3805	2.06747	0.597034	3.4629	0.00053438	0.00328318
LR-66-524_72hpi_vs_mock	Lc34817	8839.36	-1.35207	0.391384	-3.4546	0.000551109	0.00337367
LR-66-524_72hpi_vs_mock	Lc33045	49.7822	-1.02948	0.297986	-3.45478	0.000550734	0.00337367
LR-66-524_72hpi_vs_mock	Lc23929	23294.6	-1.30541	0.37825	-3.45119	0.000558127	0.00341044
LR-66-524_72hpi_vs_mock	Lc14534	312.476	-1.69849	0.492447	-3.44908	0.00056251	0.003431
LR-66-524_72hpi_vs_mock	Lc32872	46.7137	-1.67205	0.485382	-3.44481	0.000571455	0.00347928
LR-66-524_72hpi_vs_mock	Lc34547	9.96662	4.264	1.23801	3.44425	0.000572639	0.00348334
LR-66-524_72hpi_vs_mock	Lc26435	198.829	1.23812	0.359689	3.44221	0.000576986	0.00350662
LR-66-524_72hpi_vs_mock	Lc15466	48.9051	-1.30913	0.380418	-3.44131	0.00057891	0.00351514
LR-66-524_72hpi_vs_mock	Lc17760	193.961	1.3225	0.384869	3.43623	0.00058986	0.00357841
LR-66-524_72hpi_vs_mock	Lc33687	461.571	1.67607	0.488101	3.43385	0.000595072	0.00360355
LR-66-524_72hpi_vs_mock	Lc35607	136.174	-1.24098	0.361639	-3.43154	0.000600154	0.00363072
LR-66-524_72hpi_vs_mock	Lc12255	55.978	1.08391	0.315887	3.43133	0.000600635	0.00363072
LR-66-524_72hpi_vs_mock	Lc32595	55.2194	1.47716	0.431462	3.4236	0.000617964	0.00373213
LR-66-524_72hpi_vs_mock	Lc34083	6.21389	5.06309	1.47972	3.42166	0.000622408	0.00375225
LR-66-524_72hpi_vs_mock	Lc35133	25.6096	-1.91512	0.559854	-3.42076	0.000624474	0.00376134
LR-66-524_72hpi_vs_mock	Lc15046	55.9409	3.89755	1.14021	3.41828	0.000630186	0.00379236
LR-66-524_72hpi_vs_mock	Lc37469	780.323	-2.24089	0.656446	-3.41366	0.000640954	0.00385029
LR-66-524_72hpi_vs_mock	Lc37708	599.783	-1.25096	0.366546	-3.41282	0.000642933	0.00385316
LR-66-524_72hpi_vs_mock	Lc38141	73.7094	-1.0948	0.320797	-3.41273	0.000643145	0.00385316
LR-66-524_72hpi_vs_mock	Lc35255	48.6566	4.06866	1.19213	3.41292	0.000642712	0.00385316
LR-66-524_72hpi_vs_mock	Lc34186	53.5196	3.71492	1.0891	3.411	0.000647254	0.00387433
LR-66-524_72hpi_vs_mock	Lc34486	1481.07	1.14337	0.335254	3.41047	0.000648519	0.00387847
LR-66-524_72hpi_vs_mock	Lc35640	340.155	1.12098	0.328735	3.40999	0.000649656	0.00388182
LR-66-524_72hpi_vs_mock	Lc29640	174.954	1.10904	0.325464	3.40757	0.000655444	0.00391294
LR-66-524_72hpi_vs_mock	Lc32887	125.751	-1.0362	0.304479	-3.4032	0.000666008	0.00397249
LR-66-524_72hpi_vs_mock	Lc18100	93.7483	1.41082	0.414601	3.40283	0.000666918	0.00397441
LR-66-524_72hpi_vs_mock	Lc34740	389.453	-1.57286	0.462346	-3.40192	0.000669146	0.00398065
LR-66-524_72hpi_vs_mock	Lc36157	16.2527	2.14559	0.630888	3.4009	0.000671651	0.00399203
LR-66-524_72hpi_vs_mock	Lc18470	286.403	1.07014	0.314889	3.39847	0.000677628	0.00402401
LR-66-524_72hpi_vs_mock	Lc11772	159.508	-1.16354	0.343139	-3.39087	0.000696716	0.00412285
LR-66-524_72hpi_vs_mock	Lc08004	98.9407	1.02558	0.302714	3.38795	0.000704161	0.00416325
LR-66-524_72hpi_vs_mock	Lc00134	119.589	-1.76162	0.520066	-3.3873	0.000705847	0.00416956
LR-66-524_72hpi_vs_mock	Lc35432	17.6764	3.20245	0.945509	3.38701	0.000706579	0.00417024
LR-66-524_72hpi_vs_mock	Lc30198	1373.88	-1.10391	0.326065	-3.38557	0.000710315	0.00418566
LR-66-524_72hpi_vs_mock	Lc37477	40.0847	2.66977	0.788738	3.38486	0.000712143	0.00419207
LR-66-524_72hpi_vs_mock	Lc34728	76.3559	-2.20277	0.650823	-3.3846	0.000712822	0.00419241
LR-66-524_72hpi_vs_mock	Lc03642	54.3824	-1.58637	0.468798	-3.38391	0.000714613	0.00419929
LR-66-524_72hpi_vs_mock	Lc34537	349.502	2.80145	0.829049	3.37911	0.000727205	0.00426214
LR-66-524_72hpi_vs_mock	Lc33907	41.1651	-2.34339	0.694064	-3.37632	0.000734612	0.00429809
LR-66-524_72hpi_vs_mock	Lc33727	12.0057	2.65152	0.786501	3.37128	0.000748198	0.00436999
LR-66-524_72hpi_vs_mock	Lc33991	41.5444	-2.11959	0.628786	-3.37092	0.000749181	0.00437195
LR-66-524_72hpi_vs_mock	Lc29135	5476.89	-1.41765	0.42095	-3.36775	0.000757856	0.00441875
LR-66-524_72hpi_vs_mock	Lc37084	315.403	-1.36376	0.405208	-3.36557	0.000763863	0.00444845
LR-66-524_72hpi_vs_mock	Lc18057	164.374	1.05287	0.312848	3.36542	0.000764268	0.00444845
LR-66-524_72hpi_vs_mock	Lc20155	18.0297	-1.69311	0.503192	-3.36475	0.000766142	0.00445551
LR-66-524_72hpi_vs_mock	Lc35901	36.1119	1.33741	0.397677	3.36304	0.000770887	0.00447924
LR-66-524_72hpi_vs_mock	Lc34096	42.0062	1.55105	0.462236	3.35554	0.000792114	0.00459467
LR-66-524_72hpi_vs_mock	Lc05898	67.0614	-1.17418	0.350148	-3.35339	0.000798293	0.00462653
LR-66-524_72hpi_vs_mock	Lc38422	139.918	1.04025	0.31061	3.34905	0.000810902	0.00469155
LR-66-524_72hpi_vs_mock	Lc37904	5.5235	-2.49797	0.746685	-3.34541	0.000821606	0.0047494
LR-66-524_72hpi_vs_mock	Lc04546	4.92879	5.06686	1.51532	3.34375	0.000826537	0.00476973
LR-66-524_72hpi_vs_mock	Lc35804	18.0091	1.69263	0.506445	3.34217	0.000831263	0.00479291
LR-66-524_72hpi_vs_mock	Lc19476	178.191	1.71186	0.512383	3.34098	0.000834837	0.0048094
LR-66-524_72hpi_vs_mock	Lc16701	48.4708	1.0045	0.300774	3.33973	0.000838613	0.00482292
LR-66-524_72hpi_vs_mock	Lc01300	10.2034	2.9362	0.879121	3.33993	0.000837992	0.00482292
LR-66-524_72hpi_vs_mock	Lc09553	55.6737	1.55301	0.465244	3.33807	0.000843639	0.00484769
LR-66-524_72hpi_vs_mock	Lc22561	11.1248	2.89668	0.868009	3.33715	0.000846427	0.00485797
LR-66-524_72hpi_vs_mock	Lc37923	164.566	1.44474	0.434094	3.32817	0.0008742	0.0050105
LR-66-524_72hpi_vs_mock	Lc37039	36.1046	5.05299	1.51877	3.32702	0.000877808	0.0050269
LR-66-524_72hpi_vs_mock	Lc14772	110.294	1.10222	0.331582	3.32412	0.000886978	0.00507081
LR-66-524_72hpi_vs_mock	Lc07135	49.6379	1.26847	0.381625	3.32386	0.000887812	0.00507128
LR-66-524_72hpi_vs_mock	Lc33970	194.155	1.26748	0.381495	3.3224	0.000892465	0.00508924
LR-66-524_72hpi_vs_mock	Lc11725	10.0403	-2.83243	0.853416	-3.31894	0.000903603	0.00513107
LR-66-524_72hpi_vs_mock	Lc35642	1241.31	-1.72568	0.520525	-3.31528	0.000915517	0.00519434
LR-66-524_72hpi_vs_mock	Lc19334	66.7849	-1.7699	0.534019	-3.3143	0.000918739	0.00520825
LR-66-524_72hpi_vs_mock	Lc38235	1750.05	-1.35735	0.40987	-3.31165	0.000927467	0.0052445
LR-66-524_72hpi_vs_mock	Lc32652	146.909	1.11636	0.337309	3.30961	0.000934269	0.00527854
LR-66-524_72hpi_vs_mock	Lc02604	32.496	-1.68411	0.508991	-3.30872	0.000937244	0.00529092
LR-66-524_72hpi_vs_mock	Lc32895	231.269	1.09431	0.330859	3.30749	0.000941354	0.00530968
LR-66-524_72hpi_vs_mock	Lc06016	212.257	-1.07698	0.325815	-3.3055	0.000948065	0.0053386
LR-66-524_72hpi_vs_mock	Lc22390	2901.67	-1.95066	0.590706	-3.30225	0.000959139	0.00539196
LR-66-524_72hpi_vs_mock	Lc37008	36.4471	-1.49153	0.451725	-3.30185	0.000960504	0.00539378
LR-66-524_72hpi_vs_mock	Lc21990	46.0471	1.53487	0.464875	3.30168	0.000961062	0.00539378
LR-66-524_72hpi_vs_mock	Lc38387	39.1671	1.37869	0.417683	3.3008	0.000964109	0.00540638
LR-66-524_72hpi_vs_mock	Lc32258	24.4227	-1.62159	0.491367	-3.30017	0.000966265	0.00541397
LR-66-524_72hpi_vs_mock	Lc37756	49.5558	1.25541	0.380563	3.29882	0.000970917	0.00543552
LR-66-524_72hpi_vs_mock	Lc10302	35.2514	1.708	0.517851	3.29824	0.000972916	0.0054422
LR-66-524_72hpi_vs_mock	Lc34353	409.123	-2.28923	0.694483	-3.2963	0.000979662	0.00547539
LR-66-524_72hpi_vs_mock	Lc32762	152.955	-1.84819	0.560933	-3.29486	0.000984717	0.00549909
LR-66-524_72hpi_vs_mock	Lc24836	6.49966	4.99799	1.51756	3.29343	0.000989737	0.00552255
LR-66-524_72hpi_vs_mock	Lc37350	85.4208	1.09097	0.331727	3.28876	0.00100629	0.00559638
LR-66-524_72hpi_vs_mock	Lc14909	77.1915	-1.05847	0.322401	-3.28309	0.00102676	0.00570085
LR-66-524_72hpi_vs_mock	Lc29165	54.5358	5.60033	1.70833	3.27825	0.00104451	0.00578987
LR-66-524_72hpi_vs_mock	Lc36351	42.1721	-1.27554	0.390179	-3.26912	0.00107884	0.00596254
LR-66-524_72hpi_vs_mock	Lc25247	138.17	1.861	0.569436	3.26815	0.00108253	0.00597608
LR-66-524_72hpi_vs_mock	Lc32790	93.659	-1.32027	0.404364	-3.26505	0.00109443	0.00603189
LR-66-524_72hpi_vs_mock	Lc04666	30.3974	1.21995	0.37413	3.26078	0.00111107	0.00611362
LR-66-524_72hpi_vs_mock	Lc34438	872.498	-1.40341	0.430916	-3.2568	0.00112677	0.00619233
LR-66-524_72hpi_vs_mock	Lc32890	86.9264	1.07911	0.331352	3.25669	0.00112721	0.00619233
LR-66-524_72hpi_vs_mock	Lc38695	112.632	-1.68994	0.519035	-3.25593	0.00113022	0.00620381
LR-66-524_72hpi_vs_mock	Lc16849	25.8975	-1.4506	0.445619	-3.25524	0.00113295	0.00621014
LR-66-524_72hpi_vs_mock	Lc35815	68.7485	-1.18815	0.365067	-3.2546	0.00113552	0.0062177
LR-66-524_72hpi_vs_mock	Lc00574	33.5387	1.13718	0.349919	3.24983	0.00115475	0.00631786
LR-66-524_72hpi_vs_mock	Lc35785	49.6671	-1.09272	0.336273	-3.2495	0.00115609	0.0063201
LR-66-524_72hpi_vs_mock	Lc32461	12.1545	2.09705	0.645985	3.24628	0.00116924	0.00638562
LR-66-524_72hpi_vs_mock	Lc06147	23.7703	-1.29615	0.399418	-3.24509	0.00117415	0.0063929
LR-66-524_72hpi_vs_mock	Lc03620	2137.33	1.1173	0.34465	3.24183	0.00118763	0.00646109
LR-66-524_72hpi_vs_mock	Lc33625	74.9768	-1.46318	0.451663	-3.23955	0.0011972	0.00650789
LR-66-524_72hpi_vs_mock	Lc07959	13.1641	-2.97909	0.920104	-3.23777	0.00120466	0.00654318
LR-66-524_72hpi_vs_mock	Lc33453	11.8262	-2.26221	0.698854	-3.23703	0.0012078	0.00655497
LR-66-524_72hpi_vs_mock	Lc15852	4.74136	4.18093	1.29254	3.23467	0.00121781	0.0065934
LR-66-524_72hpi_vs_mock	Lc37154	43.1466	-2.06421	0.638329	-3.23378	0.00122165	0.00660886
LR-66-524_72hpi_vs_mock	Lc18744	39.823	-1.16598	0.360673	-3.23278	0.00122591	0.00662128
LR-66-524_72hpi_vs_mock	Lc37082	185.45	-1.56508	0.48451	-3.23023	0.00123691	0.00667535
LR-66-524_72hpi_vs_mock	Lc37040	12.6604	4.81847	1.4919	3.22975	0.001239	0.00668132
LR-66-524_72hpi_vs_mock	Lc36584	13.9826	3.03107	0.939377	3.22668	0.00125234	0.00674242
LR-66-524_72hpi_vs_mock	Lc35008	1110.7	-1.01705	0.315765	-3.2209	0.0012779	0.00686364
LR-66-524_72hpi_vs_mock	Lc10349	285.516	-1.63428	0.507647	-3.21933	0.00128493	0.00689039
LR-66-524_72hpi_vs_mock	Lc09713	3495.21	-1.27598	0.396342	-3.21938	0.00128467	0.00689039
LR-66-524_72hpi_vs_mock	Lc36840	102.01	-1.98086	0.615482	-3.21839	0.00128914	0.00690747
LR-66-524_72hpi_vs_mock	Lc38036	3.51153	5.35639	1.66582	3.21547	0.0013023	0.00696697
LR-66-524_72hpi_vs_mock	Lc01962	27.2406	-1.68733	0.524958	-3.21422	0.00130801	0.00697675
LR-66-524_72hpi_vs_mock	Lc21776	47.9238	1.76845	0.550205	3.21416	0.00130827	0.00697675
LR-66-524_72hpi_vs_mock	Lc37455	6.98223	4.23646	1.31894	3.21201	0.00131808	0.00702349
LR-66-524_72hpi_vs_mock	Lc02831	37.4064	1.2545	0.391084	3.20775	0.00133779	0.00711732
LR-66-524_72hpi_vs_mock	Lc38027	297.008	-1.42291	0.445099	-3.19684	0.0013894	0.00736283
LR-66-524_72hpi_vs_mock	Lc37726	117.614	-1.56536	0.490227	-3.19313	0.00140739	0.0074523
LR-66-524_72hpi_vs_mock	Lc20642	40.1061	1.77471	0.556475	3.1892	0.00142667	0.00752487
[truncated: 11,809 more rows]

## Sheet: Table S2
Supplemental Table S2: Genes differentially expressed between Lens ervoides RILs LR-66-528 and LR-66-524 in responsive to inoculation with Colletotrichum lentis, and with homologues in Medicago truncatula based on Go term enrichment analysis (http://plantregmap.cbi.pku.edu.cn/go.php). Clustering based on K-mean clustering analysis in JMP genomics 8.0 (JMP Genomics®, SAS Institute)
Cluster	Gene ID	Functional annotation based on Medicago truncatula
1	Lc02116	Blue copper-like protein
1	Lc22530	PolI-like B DNA polymerase
1	Lc35492	Peptide/nitrate transporter
1	Lc32448	Calcium-binding EF-hand protein
1	Lc37088	Zinc finger protein LSD1
1	Lc35594	DUF3128 family protein
1	Lc37187	NADPH:quinone oxidoreductase-like protein
1	Lc35064	SAP domain protein
1	Lc25227	LITAF-domain-containing protein
1	Lc20090	Phosphoenolpyruvate carboxylase
1	Lc36540	Potassium transporter
1	Lc35446	PPR containing plant-like protein
1	Lc05315	DEAD-box ATP-dependent RNA helicase 27
1	Lc34561	Uncharacterized protein
1	Lc02611	Plastid lipid-associated protein
1	Lc34561	Uncharacterized protein
1	Lc10941	UPF0301 protein
1	Lc34666	Protein Ycf2
1	Lc29289	Uncharacterized protein
1	Lc34755	RING-H2 finger ATL48-like protein
1	Lc35998	MACPF domain protein
1	Lc30257	Uncharacterized protein
1	Lc32033	Beta-hydroxyacyl-ACP dehydratase
1	Lc36706	hypothetical protein
1	Lc37475	Cytochrome P450 family protein
1	Lc32427	Uncharacterized protein
1	Lc37374	UDP-glucosyltransferase family protein
1	Lc38503	Uncharacterized protein
1	Lc33559	ABC transporter A family protein
1	Lc23194	Indole-3-acetic acid-amido synthetase
1	Lc24924	Nodulin MtN21/EamA-like transporter family protein
1	Lc25526	Peptide/nitrate transporter
1	Lc35901	Uncharacterized protein
1	Lc23870	Uncharacterized protein
1	Lc25026	Glycosyltransferase
1	Lc38037	Nudix hydrolase-like protein
1	Lc24960	DUF1666 family protein
1	Lc15396	Small heat shock protein
1	Lc35298	Phosphatidylinositol 3-and 4-kinase family protein
1	Lc05673	Phospholipase A1
1	Lc38786	Glycosyltransferase family 90 protein
1	Lc37768	Uncharacterized protein
1	Lc33017	hypothetical protein
1	Lc35337	Rhomboid-like protein
1	Lc36335	Transmembrane protein, putative
1	Lc36108	Polysaccharide biosynthesis protein
1	Lc24726	Type I inositol 1,4,5-trisphosphate 5-phosphatase CVP2
1	Lc03176	3-ketoacyl-CoA synthase
2	Lc04546	Metal tolerance-like protein
2	Lc22114	Glutathione S-transferase, amino-terminal domain protein
2	Lc38811	Four ACT domain ACT domain protein which protein
2	Lc37040	Uncharacterized protein
2	Lc31458	Acyl-CoA thioesterase
2	Lc36742	Extensin-like region protein
2	Lc35257	F-box plant-like protein, putative
2	Lc10813	Salicylic acid carboxyl methyltransferase
2	Lc01098	ENTH/VHS/GAT family protein
2	Lc30670	DNA-directed RNA polymerase
2	Lc20626	Nuclear ribonuclease Z
2	Lc01416	Import inner membrane translocase subunit TIM21, putative
2	Lc16112	Carnitine/acylcarnitine carrier CACL-like protein
2	Lc22561	Alba DNA/RNA-binding protein
2	Lc34187	Serine/threonine-protein kinase
2	Lc37296	Protein kinase Peptidoglycan-binding LysM
2	Lc35539	Seed maturation protein PM39, putative
2	Lc17060	Chlorophyll a-b binding protein AB80, chloroplastic (LHCII type I CAB-AB80) (LHCP) (Precursor)
2	Lc32631	Ninja-family protein AFP1
2	Lc37934	ABC transporter B family protein
2	Lc33972	Ankyrin repeat protein
2	Lc35505	DUF1677 family protein
2	Lc35690	Class I glutamine amidotransferase
2	Lc03686	Nucleolar complex-like protein
2	Lc37593	hypothetical protein
2	Lc34466	HXXXD-type acyl-transferase family protein
2	Lc35232	Transmembrane amino acid transporter family protein
2	Lc36029	Coatomer subunit beta-like protein
2	Lc09494	C-repeat binding factor 3
2	Lc22559	Lipid transfer protein
2	Lc37655	Plant intracellular ras group-related LRR protein
2	Lc09011	Uncharacterized protein
2	Lc37688	Pathogenesis-related protein bet V I family protein
2	Lc29754	PPR containing plant protein
2	Lc35279	Cytochrome c oxidase subunit 2
2	Lc08272	Histidine phosphatase family (Branch 1) protein
2	Lc33968	Malectin/receptor-like kinase family protein
2	Lc34721	Chromosome condensation regulator RCC1 repeat protein
2	Lc30408	Phosphatase 2C family protein
2	Lc32003	LRR receptor-like kinase
2	Lc38119	Pectinesterase
2	Lc35355	LURP-one-like protein
2	Lc24065	Major intrinsic protein (MIP) family transporter
2	Lc35892	UDP-glucosyltransferase family protein
2	Lc33978	LRR receptor-like kinase
2	Lc33932	Trehalose 6-phosphate phosphatase
2	Lc33372	Pheromone receptor-like protein
2	Lc38165	Epoxide hydrolase
2	Lc34176	TPR domain kinase
2	Lc22851	Indole-3-acetic acid-amido synthetase
2	Lc34844	60S ribosomal protein L10-2
2	Lc23931	hypothetical protein
2	Lc36588	Cation/H+ exchanger 3
2	Lc20385	NADH-ubiquinone reductase complex 1 MLRQ subunit
2	Lc37638	E3 ubiquitin-protein ligase RGLG2-like protein
2	Lc10944	B-block-binding subunit of tfiiic protein, putative
2	Lc34056	Plant/F18B3-190 protein, putative
2	Lc04350	Malectin/receptor-like kinase family protein
2	Lc38573	Ribulose-1,5-bisphosphate carboxylase/oxygenase large subunit
2	Lc34677	Cell wall-associated hydrolase
3	Lc14195	Thylakoid lumenal 29.8 kDa protein
3	Lc18398	SCAR2, putative
3	Lc08692	Cellulose synthase
3	Lc38224	Double-stranded RNA-binding motif protein
3	Lc08703	PLAC8 family protein
3	Lc10430	RAB GTPase-like protein B1C
3	Lc33619	Cytochrome P450 family protein
3	Lc00587	SART-1 family protein
3	Lc35250	Uncharacterized protein
3	Lc22088	Methyltransferase domain protein, putative
3	Lc35307	Serine/threonine-protein kinase
3	Lc37523	ATP-dependent 6-phosphofructokinase
3	Lc38340	UDP-glucosyltransferase family protein
3	Lc33619	Cytochrome P450 family protein
3	Lc37981	Uncharacterized protein
3	Lc38360	DUF4228 domain protein
3	Lc35913	DUF1262 family protein
3	Lc38700	Anthocyanin 5-aromatic acyltransferase
3	Lc36584	LRR receptor-like kinase family protein
3	Lc36664	Uncharacterized protein
3	Lc06927	Uncharacterized protein
3	Lc25751	Glutathione synthetase
3	Lc32813	Peptidyl-prolyl cis-trans isomerase
3	Lc23049	Transferase family protein
3	Lc37957	Sirohydrochlorin ferrochelatase
3	Lc27796	Uncharacterized protein
3	Lc22557	Lipid transfer protein
3	Lc36914	Benzyl alcohol O-benzoyltransferase
3	Lc34550	LRR and NB-ARC domain disease resistance protein
3	Lc36386	SAUR-like auxin-responsive family protein
3	Lc33279	Flavanone-3-hydroxylase
3	Lc10857	Glycoside hydrolase family 5 protein
3	Lc35937	LRR receptor-like kinase
3	Lc38849	Uncharacterized protein
3	Lc37668	Jasmonate zim-domain protein
3	Lc37852	Ripening related protein family
3	Lc35352	MAP kinase phosphatase
3	Lc34688	Putative respiratory burst oxidase-like protein C
3	Lc37827	Cysteine-rich RLK (Receptor-like kinase) protein
3	Lc36252	PPR containing plant-like protein
3	Lc37923	LRR receptor-like kinase
3	Lc37659	Uncharacterized protein
3	Lc32812	Fasciclin-like arabinogalactan protein
3	Lc37461	Glycosyltransferase
3	Lc33733	PPR containing plant protein
3	Lc37474	Dicarboxylate carrier protein
3	Lc32778	Equilibrative nucleoside transporter 6
3	Lc36585	Tyrosine phosphatase family protein
3	Lc33970	Uncharacterized protein
3	Lc36420	GMP synthase [glutamine-hydrolyzing] protein
3	Lc04266	Pollen-specific SF21-like protein
3	Lc32588	Disease resistance-responsive, dirigent domain protein
3	Lc34341	Potassium transporter
3	Lc05865	DNA-binding WRKY VQ
3	Lc29695	Disease resistance protein (TIR-NBS-LRR class), putative
3	Lc34156	Armadillo repeat only 1 protein
3	Lc32280	Pmr5/Cas1p GDSL/SGNH-like acyl-esterase family protein
3	Lc08245	Oligopeptide transporter OPT family protein
3	Lc34477	Endochitinase (3.2.1.14) (Precursor)
3	Lc36873	Uncharacterized protein
3	Lc33010	Anthocyanin 5-aromatic acyltransferase
3	Lc25247	Hexosyltransferase
3	Lc36370	Cysteine-rich RLK (Receptor-like kinase) protein
3	Lc38704	Polyamine oxidase-like protein
3	Lc35222	Receptor-like kinase
3	Lc36669	Ferritin
3	Lc37001	ABC transporter B family protein
3	Lc36633	Cytochrome P450 family 71 protein
3	Lc18550	Transmembrane protein, putative
4	Lc09278	Uncharacterized protein
4	Lc24262	GDSL-like lipase/acylhydrolase
4	Lc32099	1-phosphatidylinositol-3-phosphate 5-kinase
4	Lc38506	Folate transporter/carrier-like protein
4	Lc23540	Palmitoyl protein thioesterase family protein
4	Lc36840	Uncharacterized protein
4	Lc05394	Heavy metal P-type ATPase
4	Lc23991	Protein DETOXIFICATION
4	Lc36288	4-hydroxy-tetrahydrodipicolinate synthase
4	Lc32790	DUF247 domain protein
4	Lc27445	HEAT repeat 7A-like protein
4	Lc37235	Uncharacterized protein
4	Lc34728	Cytochrome P450 family 71 protein
4	Lc37640	Cytochrome P450 family brassinosteroid oxidase
4	Lc32456	Annexin
4	Lc35183	SPFH/band 7/PHB domain membrane-associated family protein
4	Lc36831	Cellulase (Glycosyl hydrolase family 5)
4	Lc10651	DNA (Cytosine-5)-methyltransferase
4	Lc37285	DUF4228 domain protein
4	Lc38959	Sec14p-like phosphatidylinositol transfer family protein
4	Lc09511	DEAD-box ATP-dependent RNA helicase, putative
4	Lc36226	RNA-binding domain CCCH-type zinc finger protein
4	Lc34980	Transducin/WD40 repeat protein
4	Lc01244	Profilin
4	Lc22494	Uncharacterized protein
4	Lc35162	Tyrosine kinase family protein
4	Lc32402	Enoyl-(Acyl carrier) reductase
4	Lc35875	NAD(P)-binding Rossmann-fold superfamily protein
4	Lc29268	Glycerol-3-phosphate acyltransferase
4	Lc34602	Putative uncharacterized protein
4	Lc32791	DUF247 domain protein
4	Lc10857	Glycoside hydrolase family 5 protein
4	Lc34344	Annexin
4	Lc20372	Transcription factor
4	Lc17665	Acetyl-coenzyme A carboxylase carboxyl transferase subunit beta
4	Lc23621	UPF0183 plant-like protein
4	Lc28660	D-arabinono-1,4-lactone oxidase-like protein
4	Lc38658	Heavy metal-associated domain protein
4	Lc00901	Uncharacterized protein
4	Lc27690	Uncharacterized protein
4	Lc28441	Short-chain dehydrogenase/reductase
4	Lc34822	TLD-domain nucleolar protein
4	Lc38919	Transmembrane protein, putative
4	Lc34254	Uncharacterized protein
4	Lc06016	RNA 2'-phosphotransferase, Tpt1/KptA family protein
4	Lc33278	Auxin-responsive family protein
4	Lc34706	Cytochrome P450 family 71 protein
4	Lc16849	Pathogenic type III effector avirulence factor Avr AvrRpt-cleavage: cleavage site protein
4	Lc31083	Disease resistance protein (TIR-NBS-LRR class)
4	Lc38046	Transmembrane protein, putative
4	Lc13560	Thylakoid lumenal 17.9 kDa protein
4	Lc33555	Cationic amino acid transporter 2 isoform 1
4	Lc34411	Uncharacterized protein
4	Lc38828	PLAT-plant-stress protein
4	Lc38780	Uncharacterized protein
4	Lc32924	F-box protein
4	Lc37289	Uncharacterized protein
4	Lc35310	Uncharacterized protein
4	Lc19260	Uncharacterized protein
4	Lc35648	PB1 domain protein
4	Lc38095	Uncharacterized protein
4	Lc33129	Fasciclin domain protein
4	Lc09713	Acetyl-CoA acetyltransferase, mitochondrial, putative
4	Lc29697	Disease resistance protein (TIR-NBS-LRR class), putative
4	Lc34254	Uncharacterized protein
4	Lc37598	Plastocyanin-like domain-containing protein
4	Lc29581	Non-specific serine/threonine protein kinase
4	Lc36384	DUF1005 family protein
4	Lc32941	Plant/F3O9-12 protein
4	Lc36009	Uncharacterized protein
4	Lc34077	Amine oxidase
4	Lc34409	Transmembrane protein, putative
4	Lc10265	Serine hydroxymethyltransferase
4	Lc38345	Arabinogalactan peptide-like protein
4	Lc27166	Fasciclin-like arabinogalactan protein
5	Lc05920	Lissencephaly type-1-like homology motif WD40-like
5	Lc38912	Kinesin-like protein
5	Lc32992	G protein coupled receptor
5	Lc10441	Cysteine-rich receptor-kinase-like protein
5	Lc01338	CBS domain protein/transporter associated domain protein
5	Lc33537	Plant-specific B3-DNA-binding domain protein
5	Lc38633	Uncharacterized protein
5	Lc15046	Uncharacterized protein
5	Lc28167	Sister chromatid cohesion 1 protein
5	Lc36912	Tyrosyl-DNA phosphodiesterase
5	Lc29690	Ubiquitin-protein ligase
5	Lc04983	Uncharacterized protein
5	Lc23658	Late embryogenesis abundant protein
5	Lc06934	Lactosylceramide 4-alpha-galactosyltransferase-like protein
5	Lc02360	Adaptin ear-binding coat-associated protein 1
5	Lc37739	Folate-sensitive fragile site protein FRA10AC1
5	Lc38594	Kinase interacting (KIP1-like) family protein
5	Lc02657	Beta-1,2-N-acetylglucosaminyltransferase II
5	Lc37492	Uncharacterized protein
5	Lc38876	Eukaryotic aspartyl protease family protein
5	Lc04144	Heavy metal-associated domain protein
5	Lc31240	Cationic amino acid transporter
5	Lc18960	Peptide/nitrate transporter plant
5	Lc32840	Uncharacterized protein
5	Lc37246	Plant gibberellin 2-oxidase
5	Lc10813	Salicylic acid carboxyl methyltransferase
5	Lc26443	PRA1 family protein
5	Lc23661	Chloride channel protein
5	Lc36194	Nucleotide-diphospho-sugar transferase domain protein
5	Lc38912	Kinesin-like protein
5	Lc36939	DNA-binding domain protein
5	Lc34576	Lysine-ketoglutarate reductase/saccharopine dehydrogenase
5	Lc36465	Pmr5/Cas1p GDSL/SGNH-like acyl-esterase family protein
5	Lc37809	Major intrinsic protein
5	Lc10472	Myb/SANT-like DNA-binding domain protein
5	Lc34537	Glycerophosphoryl diester phosphodiesterase family protein
5	Lc33187	Phytochrome-associated protein phosphatase type 2C
5	Lc04379	Uncharacterized protein
5	Lc36464	Asparagine synthetase
5	Lc36116	Long-chain-alcohol oxidase
5	Lc37093	CAP, cysteine-rich secretory protein, antigen 5
5	Lc31096	Nucleolar protein,Nop52 protein
5	Lc35282	Trehalose-6-phosphate synthase domain protein
5	Lc32854	Proline dehydrogenase
6	Lc04222	RecQ family ATP-dependent DNA helicase
6	Lc36389	DUF1767 domain protein
6	Lc27939	Alpha amylase domain protein
6	Lc27515	O-acyltransferase WSD1-like protein
6	Lc02985	Transmembrane protein, putative
6	Lc36811	Uncharacterized protein
6	Lc34043	CPN60B
6	Lc29580	Carboxy-terminal domain phosphatase-like protein
6	Lc23822	AFG1-family ATPase
6	Lc35586	F-box/RNI/FBD-like domain protein
6	Lc12942	HXXXD-type acyl-transferase family protein
6	Lc33837	Pectinacetylesterase family protein
6	Lc17524	PPR containing plant protein
6	Lc33881	TMV resistance protein N
6	Lc02092	Probable U6 snRNA-associated Sm-like protein LSm4 (Glycine-rich protein 10) (GRP 10)
6	Lc35096	Carbohydrate-binding X8 domain protein
6	Lc38416	Uncharacterized protein
6	Lc14565	Kinase AFC1
6	Lc38845	Tornado protein
6	Lc34004	RPM1-interacting protein 4 (RIN4) family protein
6	Lc36738	GDSL esterase/lipase plant-like protein
6	Lc36938	Ribonucleoside-diphosphate reductase
6	Lc23935	26S proteasome regulatory particle triple-A ATPase protein
6	Lc33118	Cytokinin receptor histidine kinase
6	Lc35757	ADP-ribosylation factor GTPase-activating protein AGD10
6	Lc11920	AP2 domain class transcription factor
6	Lc23518	LRR receptor-like kinase
6	Lc32780	Uncharacterized protein
6	Lc09295	MYB transcription factor MYB91
6	Lc37154	DNA-3-methyladenine glycosylase I
6	Lc34436	Trichome birefringence-like protein
6	Lc34436	Trichome birefringence-like protein
6	Lc28370	Patatin
6	Lc38077	NAD(P)-binding rossmann-fold protein
6	Lc13406	Lung seven transmembrane receptor family protein
6	Lc32435	Uncharacterized protein
6	Lc17214	GDSL-like lipase/acylhydrolase
6	Lc36209	GRAS family transcription factor
6	Lc36924	Replication protein A 70 kDa protein
6	Lc06030	DnaJ-class molecular chaperone
6	Lc35996	Transmembrane protein, putative
6	Lc35859	Glycoside hydrolase family 79 amino-terminal domain protein
6	Lc15780	PPR containing plant-like protein
6	Lc38415	Lipid transfer protein
6	Lc10375	Uncharacterized protein
6	Lc37583	Uncharacterized protein
6	Lc37967	Serine/threonine-protein kinase Aurora-1
6	Lc34740	LRR receptor-like kinase family protein
6	Lc37084	LRR receptor-like kinase
6	Lc33285	Histone H4
6	Lc33948	Ribonuclease III domain protein
6	Lc35633	50S ribosomal protein L24, chloroplastic (CL24) (Precursor)
6	Lc12418	Lipid transfer protein
6	Lc37993	Basic 7S globulin
6	Lc34530	Histone H4
6	Lc36702	Chalcone-flavanone isomerase family protein
6	Lc30103	Peroxidase
6	Lc34336	Histone H3
6	Lc33844	Purple acid phosphatase
6	Lc37067	Cyclin
6	Lc12418	Lipid transfer protein
6	Lc33285	Histone H4
6	Lc34430	Uncharacterized protein
6	Lc26307	ABA response element-binding factor
6	Lc36997	Histone H4
6	Lc18409	Histone H3
6	Lc17713	Histone H2B
6	Lc34570	Glycoside hydrolase family 17 protein
6	Lc32814	Heavy metal transport/detoxification superfamily protein
6	Lc37907	Pollen Ole e I family allergen
6	Lc33285	Histone H4
6	Lc32624	Kunitz proteinase inhibitor 5
6	Lc02996	Transmembrane protein, putative
6	Lc32940	Polygalacturonase non-catalytic protein

## Sheet: Table S3
Supplemental Table S3: Clustering through K-mean clustering analysis inJMP genomics 8.0 (JMP Genomics®, SAS Institute) of differential expressed genes of Lens ervoides RILs LR-66-528 and LR-66-524 responsive to inoculation with Colletotrichum lentis
CLUSTER 1
GO.ID	Term	Annotated	Count	Expected	p-value	q-value	Aspect	Genes	Origin input
GO:0043069	negative regulation of programmed cell death	18	2	0.02	0.00017	0.4439	P	Medtr7g005440, Medtr8g089310	11438912, 11427425
GO:0060548	negative regulation of cell death	22	2	0.02	0.00026	0.4439	P	Medtr7g005440, Medtr8g089310	11438912, 11427425
GO:0009626	plant-type hypersensitive response	34	2	0.04	0.00063	0.4439	P	Medtr7g005440, Medtr8g089310	11438912, 11427425
GO:0034050	host programmed cell death induced by symbiont	34	2	0.04	0.00063	0.4439	P	Medtr7g005440, Medtr8g089310	11438912, 11427425
GO:0043067	regulation of programmed cell death	43	2	0.05	0.00101	0.4439	P	Medtr7g005440, Medtr8g089310	11438912, 11427425
GO:0010941	regulation of cell death	54	2	0.06	0.00159	0.5923	P	Medtr7g005440, Medtr8g089310	11438912, 11427425
GO:0010410	hemicellulose metabolic process	77	2	0.08	0.0032	0.7956	P	Medtr4g128410, Medtr8g080660	11446045, 25501752
GO:0012501	programmed cell death	80	2	0.09	0.00345	0.7956	P	Medtr7g005440, Medtr8g089310	11438912, 11427425
GO:0010383	cell wall polysaccharide metabolic process	91	2	0.1	0.00444	0.896	P	Medtr4g128410, Medtr8g080660	11446045, 25501752
GO:0008219	cell death	104	2	0.11	0.00576	1	P	Medtr7g005440, Medtr8g089310	11438912, 11427425
GO:0016265	death	104	2	0.11	0.00576	1	P	Medtr7g005440, Medtr8g089310	11438912, 11427425
GO:0044036	cell wall macromolecule metabolic process	108	2	0.12	0.0062	1	P	Medtr4g128410, Medtr8g080660	11446045, 25501752
GO:0032787	monocarboxylic acid metabolic process	376	3	0.41	0.00773	1	P	Medtr1g115560, Medtr2g008620, Medtr8g089310	25485741, 11419786, 11427425
CLUSTER2
GO.ID	Term	Annotated	Count	Expected	p-value	q-value	Aspect	Genes	Origin input
GO:0009414	response to water deprivation	199	3	0.35	0.0052	1	P	Medtr4g415300, Medtr6g021730, Medtr6g045273	25494394, 11408827, 25496346
GO:0009415	response to water	204	3	0.36	0.0056	1	P	Medtr4g415300, Medtr6g021730, Medtr6g045273	25494394, 11408827, 25496346
GO:0009064	glutamine family amino acid metabolic process	67	2	0.12	0.0063	1	P	Medtr4g012850, Medtr7g082570	11413043, 11438528
GO:0009860	pollen tube growth	72	2	0.13	0.0073	1	P	Medtr1g080740, Medtr8g065900	25484629, 11419494
GO:0071702	organic substance transport	713	5	1.27	0.0081	1	P	Medtr1g026840, Medtr1g077430, Medtr4g012850, Medtr5g006950, Medtr7g099800	25482251, 25484536, 11413043, 11444742, 11446480
GO:0009932	cell tip growth	84	2	0.15	0.0098	1	P	Medtr1g080740, Medtr8g065900	25484629, 11419494
CLUSTER3
GO.ID	Term	Annotated	Count	Expected	p-value	q-value	Aspect	Genes	Origin input
GO:0035335	peptidyl-tyrosine dephosphorylation	21	2	0.04	0.00083	1	P	Medtr7g079970, Medtr8g089710	11406089, 25501833
GO:0000398	mRNA splicing, via spliceosome	53	2	0.11	0.00524	1	P	Medtr1g032020, Medtr1g032350	25482541, 25482541
GO:0000375	RNA splicing, via transesterification reactions	65	2	0.13	0.00778	1	P	Medtr1g032020, Medtr1g032350	25482541, 25482541
GO:0000377	RNA splicing, via transesterification reactions with bulged adenosine as nucleophile	65	2	0.13	0.00778	1	P	Medtr1g032020, Medtr1g032350	25482541, 25482541
CLUSTER4
GO.ID	Term	Annotated	Count	Expected	p-value	q-value	Aspect	Genes	Origin input
GO:0048869	cellular developmental process	449	6	0.87	0.0002	0.7426	P	Medtr4g132850, Medtr5g012080, Medtr8g073335, Medtr8g076510, Medtr8g102330, Medtr8g107640	11439071, 11435750, 25501589, 11406632, 11412193, 11417031
GO:0030154	cell differentiation	329	5	0.64	0.00041	0.7426	P	Medtr4g132850, Medtr5g012080, Medtr8g073335, Medtr8g102330, Medtr8g107640	11439071, 11435750, 25501589, 11412193, 11417031
GO:0060560	developmental growth involved in morphogenesis	188	4	0.36	0.00046	0.7426	P	Medtr4g132850, Medtr8g076510, Medtr8g102330, Medtr8g107640	11439071, 11406632, 11412193, 11417031
GO:0010817	regulation of hormone levels	117	3	0.23	0.00149	1	P	Medtr4g131060, Medtr4g132850, Medtr8g076510	11440415, 11439071, 11406632
GO:0016049	cell growth	259	4	0.5	0.00153	1	P	Medtr4g132850, Medtr8g076510, Medtr8g102330, Medtr8g107640	11439071, 11406632, 11412193, 11417031
GO:0048589	developmental growth	272	4	0.53	0.00183	1	P	Medtr4g132850, Medtr8g076510, Medtr8g102330, Medtr8g107640	11439071, 11406632, 11412193, 11417031
GO:0065008	regulation of biological quality	769	6	1.49	0.00333	1	P	Medtr4g131060, Medtr4g132850, Medtr7g086610, Medtr8g076510, Medtr8g102330, Medtr8g107380	11440415, 11439071, 11442979, 11406632, 11412193, 11416749
GO:0009834	plant-type secondary cell wall biogenesis	45	2	0.09	0.00343	1	P	Medtr5g012080, Medtr8g102330	11435750, 11412193
GO:0009826	unidimensional cell growth	166	3	0.32	0.00403	1	P	Medtr8g076510, Medtr8g102330, Medtr8g107640	11406632, 11412193, 11417031
GO:0044087	regulation of cellular component biogenesis	51	2	0.1	0.00438	1	P	Medtr5g012080, Medtr8g102330	11435750, 11412193
GO:0022412	cellular process involved in reproduction in multicellular organism	56	2	0.11	0.00526	1	P	Medtr8g073335, Medtr8g102330	25501589, 11412193
GO:0040007	growth	366	4	0.71	0.00531	1	P	Medtr4g132850, Medtr8g076510, Medtr8g102330, Medtr8g107640	11439071, 11406632, 11412193, 11417031
GO:0048468	cell development	195	3	0.38	0.0063	1	P	Medtr4g132850, Medtr8g102330, Medtr8g107640	11439071, 11412193, 11417031
GO:0009555	pollen development	203	3	0.39	0.00704	1	P	Medtr8g023080, Medtr8g073335, Medtr8g107640	11446911, 25501589, 11417031
GO:0042445	hormone metabolic process	70	2	0.14	0.00811	1	P	Medtr4g132850, Medtr8g076510	11439071, 11406632
GO:0000902	cell morphogenesis	225	3	0.44	0.00932	1	P	Medtr8g076510, Medtr8g102330, Medtr8g107640	11406632, 11412193, 11417031
CLUSTER5
GO.ID	Term	Annotated	Count	Expected	p-value	q-value	Aspect	Genes	Origin input
GO:0009066	aspartate family amino acid metabolic process	41	2	0.06	0.0016	1	P	Medtr3g464580, Medtr4g124470	25490923, 11443731
GO:0009312	oligosaccharide biosynthetic process	41	2	0.06	0.0016	1	P	Medtr1g046210, Medtr3g078210	25483041, 25489545
GO:0009311	oligosaccharide metabolic process	75	2	0.11	0.0054	1	P	Medtr1g046210, Medtr3g078210	25483041, 25489545
GO:0015698	inorganic anion transport	84	2	0.12	0.0067	1	P	Medtr4g033325, Medtr5g005990	25491799, 11437915
CLUSTER6
GO.ID	Term	Annotated	Count	Expected	p-value	q-value	Aspect	Genes	Origin input
GO:0006310	DNA recombination	103	3	0.19	0.00095	1	P	Medtr1g083840, Medtr4g109580, Medtr8g096570	11408014, 25493890, 25502001
GO:0043087	regulation of GTPase activity	52	2	0.1	0.00431	1	P	Medtr8g067090, Medtr8g471120	25502884, 25502884
GO:0043547	positive regulation of GTPase activity	52	2	0.1	0.00431	1	P	Medtr8g067090, Medtr8g471120	25502884, 25502884
GO:0051336	regulation of hydrolase activity	188	3	0.35	0.00527	1	P	Medtr6g009563, Medtr8g067090, Medtr8g471120	25495251, 25502884, 25502884
GO:0006334	nucleosome assembly	58	2	0.11	0.00534	1	P	Medtr2g099610, Medtr4g128150	11436338, 11440768
GO:0051345	positive regulation of hydrolase activity	58	2	0.11	0.00534	1	P	Medtr8g067090, Medtr8g471120	25502884, 25502884
GO:0034728	nucleosome organization	59	2	0.11	0.00552	1	P	Medtr2g099610, Medtr4g128150	11436338, 11440768
GO:0031497	chromatin assembly	61	2	0.11	0.00589	1	P	Medtr2g099610, Medtr4g128150	11436338, 11440768
GO:0006333	chromatin assembly or disassembly	62	2	0.12	0.00608	1	P	Medtr2g099610, Medtr4g128150	11436338, 11440768
GO:0009414	response to water deprivation	199	3	0.37	0.00617	1	P	Medtr1g083840, Medtr4g128150, Medtr7g104480	11408014, 11440768, 11442014
GO:0006259	DNA metabolic process	637	5	1.2	0.00649	1	P	Medtr1g083840, Medtr3g009480, Medtr4g109580, Medtr8g066040, Medtr8g096570	11408014, 25488510, 25493890, 11425230, 25502001
GO:0009415	response to water	204	3	0.38	0.00661	1	P	Medtr1g083840, Medtr4g128150, Medtr7g104480	11408014, 11440768, 11442014
GO:0065004	protein-DNA complex assembly	69	2	0.13	0.00748	1	P	Medtr2g099610, Medtr4g128150	11436338, 11440768
GO:0006323	DNA packaging	70	2	0.13	0.00769	1	P	Medtr2g099610, Medtr4g128150	11436338, 11440768
GO:0071824	protein-DNA complex subunit organization	70	2	0.13	0.00769	1	P	Medtr2g099610, Medtr4g128150	11436338, 11440768
GO:0006325	chromatin organization	226	3	0.43	0.00874	1	P	Medtr2g099610, Medtr3g110405, Medtr4g128150	11436338, 25490153, 11440768
GO:0006950	response to stress	2707	11	5.1	0.00897	1	P	Medtr1g083840, Medtr2g087660, Medtr3g098580, Medtr4g109580, Medtr4g128150, Medtr4g131850, Medtr4g133800, Medtr7g056363, Medtr7g104480, Medtr8g066040, Medtr8g096570	11408014, 11414402, 11434091, 25493890, 11440768, 11444716, 11439576, 25498297, 11442014, 11425230, 25502001

## Sheet: Table S4
Supplemental Table S4: Comparison of gene expression of selected differential expressed genes of Lens ervoides RILs LR-66-528 and LR-66-524 responsive to inoculation with Colletotrichum lentis for RNA-seq and RT-qPCR data.
				RNAseq						RT-qPCR (delta CT)
Gene	Comparison	hpi	Gene annotation	baseMean	log2 Fold Change	lfcSE	stat	pvalue	padj	t Stat	P(T<=t) two-tail	t Critical two-tail
Lc09295	LR-66-528 vs. LR-66-524	96	MYB transcription factor MYB91	134.512	1.60941	0.565273	2.84713	0.00441155	0.0405442	-3.88773	0.0177247	2.77645
Lc13120	LR-66-528 vs. LR-66-524	96	Transmembrane protein, putative	230.09	1.71888	0.403214	4.26295	2.01748e-05	0.000599036	-2.43828	0.0713403	2.77645
Lc13986	LR-66-528 vs. LR-66-524	24	Adenosylhomocysteinase (AdoHcyase) (3.3.1.1) (S-adenosyl-L-homocysteine hydrolase)	91.9237	-2.64066	0.535472	-4.93146	8.16179e-07	4.2094e-05	1.53791	0.198893	2.77645
Lc14149	LR-66-528 vs. LR-66-524	72	LRR and ubiquitin-like domain plant-like protein	24.471	-3.24869	0.828699	-3.92022	8.84667e-05	0.00337266	5.77543	0.00446315	2.77645
Lc16849	LR-66-528 vs. LR-66-524	48	Pathogenic type III effector avirulence factor Avr AvrRpt-cleavage: cleavage site protein	25.1484	-1.69776	0.436058	-3.89344	9.88324e-05	0.00302173	4.36681	0.011998	2.77645
Lc17524	LR-66-528 vs. LR-66-524	96	PPR containing plant protein	4.97002	5.31957	1.30754	4.06838	4.73421e-05	0.0011983	-16.7496	7.44535e-05	2.77645
Lc20454	LR-66-528 vs. LR-66-524	24	LRR receptor-like kinase family protein	379.977	1.37393	0.475239	2.89102	0.00383989	0.0368956	-3.56271	0.0235288	2.77645
Lc20454	LR-66-528 vs. LR-66-524	96	LRR receptor-like kinase	296.017	1.19246	0.333528	3.57531	0.000349818	0.00620827	-0.356384	0.739557	2.77645
Lc23464	LR-66-528 vs. LR-66-524	24	Serine/threonine-protein phosphatase	36.9646	-1.67964	0.381305	-4.40497	1.05799e-05	0.000343902	4.60652	0.00998172	2.77645
Lc23518	LR-66-528 vs. LR-66-524	24	LRR receptor-like kinase	167.976	1.04874	0.311006	3.37208	0.000746014	0.0114612	-8.67752	0.000970656	2.77645
Lc23518	LR-66-528 vs. LR-66-524	96	LRR receptor-like kinase	167.976	1.04874	0.311006	3.37208	0.000746014	0.0114612	-1.30161	0.262952	2.77645
Lc29239	LR-66-528 vs. LR-66-524	24	Two-component response regulator-like APRR7 protein	19.349	-2.8381	0.596446	-4.75836	1.95176e-06	8.61004e-05	2.72726	0.0525912	2.77645
Lc33978	LR-66-528 vs. LR-66-524	96	LRR receptor-like kinase	402.589	-2.65518	0.28307	-9.37994	6.60123e-21	1.01923e-17	6.7955	0.00244924	2.77645
Lc34004	LR-66-528 vs. LR-66-524	72	RPM1-interacting protein 4 (RIN4) family protein	18.0373	7.10675	1.25797	5.64938	1.61031e-08	1.77594e-06	-5.48077	0.00539588	2.77645
Lc34187	LR-66-528 vs. LR-66-524	96	Serine/threonine-protein kinase	33.1414	-2.45451	0.489132	-5.0181	5.21851e-07	2.92996e-05	2.03868	0.111111	2.77645
Lc34550	LR-66-528 vs. LR-66-524	72	LRR and NB-ARC domain disease resistance protein	65.882	4.73069	0.567513	8.33582	7.69653e-17	3.74743e-14	-7.55703	0.00164314	2.77645
Lc34767	LR-66-528 vs. LR-66-524	48	TMV resistance protein N	91.9237	-2.49772	0.534937	-4.66918	3.02411e-06	0.000166758	6.55263	0.00280476	2.77645
Lc34856	LR-66-528 vs. LR-66-524	24	F-box/LRR protein	130.739	3.42891	1.14979	2.98221	0.00286174	0.0300497	-1.12085	0.343985	3.18245
Lc34856	LR-66-528 vs. LR-66-524	48	F-box/LRR protein	167.473	3.76783	0.900592	4.18372	2.86773e-05	0.00113533	5.07242	0.00711834	2.77645
Lc34856	LR-66-528 vs. LR-66-524	72	F-box/LRR protein	60.3576	1.64247	0.424585	3.86842	0.000109543	0.00407553	-5.1841	0.00658773	2.77645
Lc35307	LR-66-528 vs. LR-66-524	24	Serine/threonine-protein kinase	58.9462	6.86016	1.25254	5.47699	4.32622e-08	3.1808e-06	-8.052	0.00129166	2.77645
Lc35307	LR-66-528 vs. LR-66-524	48	Serine/threonine-protein kinase	84.6033	3.60827	0.873227	4.13211	3.59453e-05	0.00137036	-9.1606	0.000788347	2.77645
Lc35937	LR-66-528 vs. LR-66-524	24	LRR receptor-like kinase	103.144	6.97846	0.625559	3.16271	0.00156306	0.0189283	-14.9572	0.000116389	2.77645
Lc35937	LR-66-528 vs. LR-66-524	48	Receptor-like kinase	145.254	1.3182	0.293424	4.49247	7.04003e-06	0.000324472	-4.88015	0.00815974	2.77645
Lc35937	LR-66-528 vs. LR-66-524	72	LRR receptor-like kinase	103.144	2.41521	0.641735	3.76357	0.000167508	0.00581196	-10.0263	0.000556309	2.77645
Lc36233	LR-66-528 vs. LR-66-524	72	Avr9/Cf-9 rapidly elicited protein	16.1625	-2.1726	0.65906	-3.29651	0.000978927	0.0245766	1.87031	0.134783	2.77645
Lc38516	LR-66-528 vs. LR-66-524	48	Receptor-like kinase	145.254	1.3182	0.293424	4.49247	7.04003e-06	0.000324472	-0.525895	0.626768	2.77645
Lc38860	LR-66-528 vs. LR-66-524	96	Pathogenesis-related thaumatin family protein	12.8224	-3.30211	0.684041	-4.82736	1.38357e-06	6.25252e-05	6.88224	0.00233587	2.77645
